# Supplementary material for: 1-[1-(4-Nitro­phen­yl)ethyl­idene]thio­semicarbazide
Source: Acta Crystallogr Sect E Struct Rep Online. 2008 Aug 9;64(Pt 9):o1730. doi: 10.1107/S1600536808025105 (PMC2960583; doi:10.1107/S1600536808025105)
Supplement: Supplementary file 2 [file e-64-o1730-Isup2.hkl]

# 
# h,k,l, Fc-squared, Fo-squared, sigma(Fo-squared) and status flag 
# 
data_I
_shelx_title ' B in        P-1' 
_shelx_refln_list_code          4 
_shelx_F_calc_maximum      142.51 
_exptl_crystal_F_000       248.00 
_reflns_d_resolution_high  0.7837 
 
loop_ 
 _symmetry_equiv_pos_as_xyz 
 'x, y, z' 
 '-x, -y, -z' 
 
_cell_length_a     7.4450 
_cell_length_b     9.3180 
_cell_length_c     9.4050 
_cell_angle_alpha  62.080 
_cell_angle_beta   76.410 
_cell_angle_gamma  69.020 
 
_shelx_F_squared_multiplier     1.000 
 
loop_ 
 _refln_index_h 
 _refln_index_k 
 _refln_index_l 
 _refln_F_squared_calc 
 _refln_F_squared_meas 
 _refln_F_squared_sigma 
 _refln_observed_status 
   1   0   0      395.76      376.93      3.02 o 
   2   0   0     4689.65     4208.01     14.27 o 
   3   0   0        0.72        0.31      0.55 o 
   4   0   0       41.21       39.87      1.18 o 
   5   0   0      131.98      129.80      3.84 o 
   6   0   0       79.89       81.42      2.39 o 
   7   0   0        6.19        7.53      1.14 o 
   8   0   0       31.06       33.13      2.12 o 
  -8   1   0       11.73       15.01      1.69 o 
  -7   1   0        1.24       -0.35      1.37 o 
  -6   1   0       81.85       76.25      2.47 o 
  -5   1   0        3.45        4.67      0.67 o 
  -4   1   0      383.48      374.15      6.86 o 
  -3   1   0      416.67      426.76      6.19 o 
  -2   1   0      116.78      124.11      2.74 o 
  -1   1   0       30.56       31.87      0.90 o 
   0   1   0      180.15      219.32      6.04 o 
   1   1   0      610.63      625.24      3.80 o 
   2   1   0     3198.79     3096.24     11.76 o 
   3   1   0        0.24        0.63      0.59 o 
   4   1   0       44.27       51.90      1.69 o 
   5   1   0      174.83      143.25      3.96 o 
   6   1   0       19.51       18.82      1.18 o 
   7   1   0        0.84        0.94      1.61 o 
   8   1   0        1.21        0.00      1.61 o 
  -8   2   0        5.22        5.61      1.49 o 
  -7   2   0        3.25        2.94      1.06 o 
  -6   2   0        3.87        4.82      0.94 o 
  -5   2   0       19.77       16.78      1.10 o 
  -4   2   0        3.43        4.19      0.67 o 
  -3   2   0      140.30      122.23      2.98 o 
  -2   2   0       75.77       84.95      2.20 o 
  -1   2   0      875.68     1004.13      7.49 o 
   0   2   0      128.38      132.18      2.49 o 
   1   2   0       22.56       25.36      0.71 o 
   2   2   0      163.13      154.07      2.74 o 
   3   2   0      885.94      891.93      8.19 o 
   4   2   0        2.87        2.70      0.43 o 
   5   2   0       76.08       81.66      2.51 o 
   6   2   0        5.88        4.19      0.71 o 
   7   2   0       65.75       71.07      2.47 o 
   8   2   0       58.51       64.29      2.70 o 
  -7   3   0        0.04       -0.20      1.61 o 
  -6   3   0       13.64       13.84      1.49 o 
  -5   3   0       20.98       20.35      1.45 o 
  -4   3   0        5.19        2.43      1.57 o 
  -3   3   0        2.84        3.33      0.55 o 
  -2   3   0      971.66     1115.27     10.31 o 
  -1   3   0        6.49        0.82      0.94 o 
   0   3   0     1809.59     2076.53     31.73 o 
   1   3   0       70.65       83.15      2.27 o 
   2   3   0      359.27      446.20      5.37 o 
   3   3   0       38.76       36.18      1.10 o 
   4   3   0      976.07     1035.72     10.66 o 
   5   3   0      160.41      157.55      3.96 o 
   6   3   0       99.24      101.85      3.18 o 
   7   3   0        3.83        4.47      0.98 o 
   8   3   0        6.39        7.49      1.06 o 
  -7   4   0        0.01        0.78      2.00 o 
  -6   4   0      119.12      111.33      3.49 o 
  -5   4   0       24.54       24.38      1.65 o 
  -4   4   0       14.08       14.27      1.22 o 
  -3   4   0       65.88       64.41      1.92 o 
  -2   4   0       23.70       27.76      1.10 o 
  -1   4   0      390.51      437.34      6.82 o 
   0   4   0     2439.28     2768.14     64.59 o 
   1   4   0       33.20       29.28      0.90 o 
   2   4   0      218.13      217.69      4.39 o 
   3   4   0       13.23       11.41      0.63 o 
   4   4   0        0.83        2.39      0.47 o 
   5   4   0       68.26       61.27      1.80 o 
   6   4   0       14.44       16.74      1.22 o 
   7   4   0        1.48       -1.25      1.25 o 
   8   4   0        1.88        0.43      1.45 o 
  -6   5   0       11.91       10.74      1.65 o 
  -5   5   0       68.41       70.21      2.70 o 
  -4   5   0      115.02      116.98      3.80 o 
  -3   5   0       85.25       86.75      2.47 o 
  -2   5   0        5.14        5.53      0.67 o 
  -1   5   0       54.60       56.65      1.69 o 
   0   5   0        7.19        4.11      0.36 o 
   1   5   0       33.20       40.97      1.22 o 
   2   5   0      441.87      449.30      7.06 o 
   3   5   0       12.44       15.21      0.82 o 
   4   5   0        1.87        1.02      0.51 o 
   5   5   0       58.17       57.55      1.84 o 
   6   5   0       30.76       29.13      1.53 o 
   7   5   0        4.46        8.39      1.10 o 
   8   5   0        6.82        9.45      1.25 o 
  -5   6   0       33.81       34.03      2.16 o 
  -4   6   0        1.31        1.10      1.72 o 
  -3   6   0       54.66       56.69      2.16 o 
  -2   6   0        1.65        1.84      1.33 o 
  -1   6   0      358.45      357.41      7.96 o 
   0   6   0       30.15       34.94      1.33 o 
   1   6   0       53.17       54.45      1.53 o 
   2   6   0      745.52      777.26     10.27 o 
   3   6   0      418.25      403.63      7.68 o 
   4   6   0      390.73      384.10      7.76 o 
   5   6   0       97.16       92.75      2.59 o 
   6   6   0       42.12       43.67      1.84 o 
   7   6   0       53.01       57.04      2.27 o 
   8   6   0       16.18       17.05      1.65 o 
  -4   7   0       30.26       32.62      1.96 o 
  -3   7   0       22.12       21.60      1.65 o 
  -2   7   0       82.52       77.86      2.55 o 
  -1   7   0      151.43      154.81      4.67 o 
   0   7   0        6.71        7.58      1.27 o 
   1   7   0       82.17       74.25      2.20 o 
   2   7   0       19.13       20.54      1.25 o 
   3   7   0       88.10       87.46      2.63 o 
   4   7   0      867.71      864.88     12.70 o 
   5   7   0       36.86       35.48      1.69 o 
   6   7   0      189.73      186.21      5.37 o 
   7   7   0        0.04       -1.02      1.80 o 
   8   7   0       10.00        9.53      1.45 o 
  -3   8   0        8.66        9.21      1.61 o 
  -2   8   0       23.82       20.35      1.69 o 
  -1   8   0        0.02        0.20      1.37 o 
   0   8   0        9.96        8.38      0.76 o 
   1   8   0        3.14        2.70      0.86 o 
   2   8   0       46.30       39.71      1.84 o 
   3   8   0       16.43       17.48      1.25 o 
   4   8   0        8.16        8.00      1.10 o 
   5   8   0        5.28        5.21      1.02 o 
   6   8   0       35.43       35.52      1.84 o 
   7   8   0        1.75        1.33      2.12 o 
  -2   9   0        4.08        2.31      1.29 o 
  -1   9   0       63.79       67.86      2.70 o 
   0   9   0        0.10       -1.08      1.08 o 
   1   9   0       48.70       42.97      2.16 o 
   2   9   0       38.05       36.54      2.08 o 
   3   9   0       17.66       17.64      1.49 o 
   4   9   0       12.27       11.68      1.29 o 
   5   9   0        0.47        0.24      1.61 o 
   6   9   0        4.49        4.63      1.10 o 
   0  10   0        3.50        5.03      1.65 o 
   1  10   0       30.03       28.54      2.08 o 
   2  10   0      105.69      106.20      3.53 o 
   3  10   0        0.41        2.20      1.84 o 
   4  10   0      124.66      117.06      3.72 o 
   5  10   0        0.04        1.76      1.84 o 
  -5  -9   1       28.71       25.72      1.88 o 
  -4  -9   1       14.60       15.56      1.45 o 
  -3  -9   1        0.19       -0.20      1.33 o 
  -2  -9   1      116.78      113.61      3.37 o 
  -1  -9   1       33.38       33.83      2.04 o 
   0  -9   1       20.65       20.29      1.23 o 
   1  -9   1       55.61       52.14      2.67 o 
  -7  -8   1       23.60       22.66      1.92 o 
  -6  -8   1        3.87        5.53      1.10 o 
  -5  -8   1       23.57       25.44      1.72 o 
  -4  -8   1        2.74        3.25      0.82 o 
  -3  -8   1       84.84       80.80      2.70 o 
  -2  -8   1       61.05       53.71      2.20 o 
  -1  -8   1        2.21        3.57      0.94 o 
   0  -8   1       73.83       69.22      2.02 o 
   1  -8   1        4.03        4.59      1.06 o 
   2  -8   1        3.54       -0.63      1.69 o 
   3  -8   1       23.07       25.64      2.00 o 
  -7  -7   1        5.33        5.88      1.29 o 
  -6  -7   1       90.16       85.97      2.90 o 
  -5  -7   1        6.44        6.39      0.98 o 
  -4  -7   1       55.32       52.26      2.04 o 
  -3  -7   1        0.02       -0.16      1.06 o 
  -2  -7   1      105.31       94.79      2.82 o 
  -1  -7   1        1.24        0.51      1.45 o 
   0  -7   1      165.16      144.66      7.06 o 
   1  -7   1        0.46        0.00      1.41 o 
   2  -7   1       49.86       46.85      2.12 o 
   3  -7   1        9.37       11.45      1.37 o 
   4  -7   1        7.89        9.80      1.41 o 
  -8  -6   1       36.45       40.26      2.43 o 
  -7  -6   1        0.02        1.45      1.53 o 
  -6  -6   1       88.12       94.44      2.82 o 
  -5  -6   1       15.84       16.19      1.22 o 
  -4  -6   1        0.01        0.43      0.98 o 
  -3  -6   1       22.79       25.32      1.22 o 
  -2  -6   1       37.64       36.50      1.45 o 
  -1  -6   1       20.05       25.64      1.25 o 
   0  -6   1       94.14       92.00      1.95 o 
   1  -6   1      102.19      100.08      3.10 o 
   2  -6   1        0.12        1.25      1.25 o 
   3  -6   1        0.11        0.20      1.22 o 
   4  -6   1        4.47        2.04      2.20 o 
   5  -6   1       14.08       16.66      1.76 o 
  -8  -5   1        3.08        4.94      1.22 o 
  -7  -5   1        9.74       11.33      1.25 o 
  -6  -5   1        9.41        9.57      1.10 o 
  -5  -5   1       92.65       91.77      2.67 o 
  -4  -5   1       18.04       18.27      1.02 o 
  -3  -5   1      435.33      449.26      7.76 o 
  -2  -5   1      606.22      587.13      8.66 o 
  -1  -5   1       36.69       28.19      1.10 o 
   0  -5   1       10.37       12.41      0.58 o 
   1  -5   1       48.07       52.26      1.57 o 
   2  -5   1       22.96       27.72      1.29 o 
   3  -5   1      114.23      112.47      3.41 o 
   4  -5   1        1.37        0.39      1.69 o 
   5  -5   1        0.38       -1.57      1.57 o 
   6  -5   1        0.02       -0.24      1.33 o 
  -8  -4   1        6.43        7.37      1.22 o 
  -7  -4   1        4.48        4.51      1.06 o 
  -6  -4   1        6.64        5.29      0.98 o 
  -5  -4   1        7.76        7.37      0.74 o 
  -4  -4   1       33.22       30.34      1.14 o 
  -3  -4   1        7.48        6.59      0.55 o 
  -2  -4   1      200.07      214.55      4.63 o 
  -1  -4   1        0.05        0.35      0.67 o 
   0  -4   1      380.25      337.95     10.43 o 
   1  -4   1      130.95      164.02      4.39 o 
   2  -4   1      103.78       97.97      3.06 o 
   3  -4   1       94.28       95.34      2.98 o 
   4  -4   1       33.61       37.12      1.69 o 
   5  -4   1        8.13        7.49      1.33 o 
   6  -4   1       59.96       56.96      2.63 o 
   7  -4   1       13.28       12.82      1.72 o 
  -8  -3   1       22.71       22.58      1.80 o 
  -7  -3   1        0.00       -1.37      1.37 o 
  -6  -3   1       68.95       72.60      2.39 o 
  -5  -3   1       36.28       30.70      1.29 o 
  -4  -3   1        3.80        2.59      0.51 o 
  -3  -3   1      301.69      274.89      5.06 o 
  -2  -3   1       98.02      106.90      2.94 o 
  -1  -3   1       46.45       59.86      1.72 o 
   0  -3   1        9.23       11.20      0.51 o 
   1  -3   1     1566.51     1671.08     11.84 o 
   2  -3   1       59.22       51.36      1.57 o 
   3  -3   1      322.46      330.16      6.70 o 
   4  -3   1       13.58       13.25      0.94 o 
   5  -3   1      173.24      172.33      5.06 o 
   6  -3   1       35.45       35.91      2.04 o 
   7  -3   1       25.50       24.46      2.04 o 
  -8  -2   1       25.72       32.46      2.00 o 
  -7  -2   1        2.29        1.69      1.41 o 
  -6  -2   1       55.18       61.70      2.04 o 
  -5  -2   1        1.76        1.61      1.06 o 
  -4  -2   1        0.89        0.00      0.67 o 
  -3  -2   1      222.58      202.56      4.08 o 
  -2  -2   1      226.58      223.69      3.69 o 
  -1  -2   1     2841.95     2881.72     11.88 o 
   0  -2   1       20.25       29.18      1.37 o 
   1  -2   1      511.51      506.77      5.68 o 
   2  -2   1      173.03      210.63      4.31 o 
   3  -2   1        6.00        5.37      0.59 o 
   4  -2   1       20.91       23.33      1.10 o 
   5  -2   1        8.25        7.29      0.98 o 
   6  -2   1        4.52        5.17      0.98 o 
   7  -2   1       26.23       26.62      1.80 o 
   8  -2   1       10.73       10.23      1.57 o 
  -8  -1   1        7.78        9.57      1.33 o 
  -7  -1   1        0.39       -1.37      1.37 o 
  -6  -1   1       30.38       27.17      1.45 o 
  -5  -1   1        7.76       12.15      0.90 o 
  -4  -1   1      464.78      452.32      7.06 o 
  -3  -1   1      332.61      348.78      5.29 o 
  -2  -1   1      403.44      431.85      4.70 o 
  -1  -1   1      358.82      335.10      3.41 o 
   0  -1   1      270.98      312.92      3.12 o 
   1  -1   1       39.74       38.50      1.10 o 
   2  -1   1      408.87      369.40      4.90 o 
   3  -1   1      205.61      228.35      4.67 o 
   4  -1   1      122.03      114.16      3.25 o 
   5  -1   1       12.95       11.21      0.90 o 
   6  -1   1        4.02        3.65      0.98 o 
   7  -1   1        1.35        0.43      1.69 o 
   8  -1   1        3.27        5.02      1.22 o 
  -8   0   1       10.72       12.70      1.41 o 
  -7   0   1       23.16       24.19      1.65 o 
  -6   0   1       56.53       58.45      2.08 o 
  -5   0   1      114.77      101.97      2.90 o 
  -4   0   1      332.09      330.51      6.31 o 
  -3   0   1       78.04       64.53      1.92 o 
  -2   0   1     6215.35     5673.00     17.09 o 
  -1   0   1      132.88      121.10      1.92 o 
   0   0   1       15.13       15.05      0.49 o 
   1   0   1      584.76      523.70      3.88 o 
   2   0   1      923.55      864.57      6.70 o 
   3   0   1      150.01      148.38      3.45 o 
   4   0   1      122.68      112.82      3.02 o 
   5   0   1       15.86       13.13      0.90 o 
   6   0   1       65.76       63.00      2.20 o 
   7   0   1        2.14        2.20      1.88 o 
   8   0   1        0.05       -0.39      1.37 o 
  -8   1   1        0.74        2.00      1.69 o 
  -7   1   1        8.44        9.13      1.22 o 
  -6   1   1        0.34       -1.45      1.45 o 
  -5   1   1        0.04       -0.35      0.86 o 
  -4   1   1      165.78      172.18      4.78 o 
  -3   1   1      261.65      237.68      4.67 o 
  -2   1   1     1300.29     1358.52      9.09 o 
  -1   1   1       14.03       14.23      0.43 o 
   0   1   1      171.44      196.82      2.39 o 
   1   1   1     2047.41     2007.94      7.06 o 
   2   1   1      334.37      347.65      4.04 o 
   3   1   1       99.86      103.38      2.70 o 
   4   1   1      338.52      301.66      5.68 o 
   5   1   1       55.90       56.80      1.76 o 
   6   1   1       38.96       41.12      1.61 o 
   7   1   1       13.59       13.25      1.25 o 
   8   1   1        0.00        0.67      1.41 o 
  -8   2   1        0.06       -0.47      1.49 o 
  -7   2   1        0.00        0.90      0.78 o 
  -6   2   1        5.20        4.63      1.06 o 
  -5   2   1        1.34        1.69      1.29 o 
  -4   2   1       34.86       32.15      1.18 o 
  -3   2   1        7.32       10.55      0.67 o 
  -2   2   1       41.73       42.69      1.33 o 
  -1   2   1      168.93      228.59      3.49 o 
   0   2   1      958.85     1038.45     16.50 o 
   1   2   1     1743.81     1986.66      8.59 o 
   2   2   1      432.28      512.77      5.02 o 
   3   2   1      288.94      302.09      4.78 o 
   4   2   1        8.87       11.56      0.67 o 
   5   2   1        1.63        1.57      0.94 o 
   6   2   1        3.55        2.74      0.74 o 
   7   2   1       72.72       71.54      2.47 o 
   8   2   1        1.42        0.24      1.72 o 
  -7   3   1        0.20       -1.88      1.88 o 
  -6   3   1       15.96       14.47      1.45 o 
  -5   3   1        9.36        8.35      1.18 o 
  -4   3   1       78.10       75.66      2.16 o 
  -3   3   1       38.44       31.95      1.18 o 
  -2   3   1       25.88       31.83      1.02 o 
  -1   3   1       33.05       32.50      1.02 o 
   0   3   1     1551.91     1788.29     15.80 o 
   1   3   1      389.22      446.71      4.98 o 
   2   3   1        0.52       13.41      0.51 o 
   3   3   1       48.58       48.57      1.61 o 
   4   3   1       14.30        9.88      0.63 o 
   5   3   1      125.91      136.54      3.69 o 
   6   3   1        1.18        0.59      1.49 o 
   7   3   1       57.20       64.49      2.35 o 
   8   3   1        5.89        2.82      2.20 o 
  -7   4   1       17.21       17.72      1.84 o 
  -6   4   1       56.50       54.53      2.51 o 
  -5   4   1        1.46        2.35      0.86 o 
  -4   4   1      284.59      302.88      7.61 o 
  -3   4   1       13.71       15.01      0.98 o 
  -2   4   1     1348.94     1492.55     13.13 o 
  -1   4   1       56.82       57.00      1.72 o 
   0   4   1       59.58       66.44      1.90 o 
   1   4   1       45.89       53.71      1.53 o 
   2   4   1      215.49      226.82      4.23 o 
   3   4   1       73.73       72.13      2.04 o 
   4   4   1       16.34       13.29      0.71 o 
   5   4   1      150.59      154.57      3.92 o 
   6   4   1        3.63        3.76      0.67 o 
   7   4   1       40.67       42.65      1.96 o 
   8   4   1        8.87        9.25      1.25 o 
  -6   5   1       10.24        8.66      1.53 o 
  -5   5   1        6.61        8.31      1.25 o 
  -4   5   1       50.36       49.39      2.08 o 
  -3   5   1        6.62        6.19      0.82 o 
  -2   5   1      117.08      120.43      3.61 o 
  -1   5   1      188.82      198.76      5.10 o 
   0   5   1       18.22       22.99      1.22 o 
   1   5   1        4.20        2.74      0.51 o 
   2   5   1       38.03       32.58      1.02 o 
   3   5   1       38.42       33.52      1.06 o 
   4   5   1       24.18       18.39      0.86 o 
   5   5   1        0.77        0.12      0.90 o 
   6   5   1        4.41        0.59      1.33 o 
   7   5   1       23.09       23.29      1.49 o 
   8   5   1        2.27       -0.98      1.72 o 
  -5   6   1       13.43       13.05      1.61 o 
  -4   6   1       28.59       29.79      1.76 o 
  -3   6   1        4.59        4.74      1.02 o 
  -2   6   1        0.40       -1.18      1.18 o 
  -1   6   1       19.04       20.27      1.10 o 
   0   6   1       70.57       78.64      1.76 o 
   1   6   1      919.71      949.60     11.09 o 
   2   6   1      286.20      284.37      6.15 o 
   3   6   1        1.57        3.10      0.55 o 
   4   6   1      286.80      288.37      6.47 o 
   5   6   1        0.34        0.27      0.94 o 
   6   6   1      117.58      120.74      3.49 o 
   7   6   1       21.03       20.35      1.53 o 
   8   6   1        5.77        7.33      1.22 o 
  -5   7   1        0.06       -1.41      1.72 o 
  -4   7   1        5.84        5.21      1.33 o 
  -3   7   1       16.26       15.33      1.41 o 
  -2   7   1       84.41       83.34      2.63 o 
  -1   7   1       52.78       54.65      2.04 o 
   0   7   1       50.57       44.40      2.14 o 
   1   7   1       57.41       54.49      1.72 o 
   2   7   1      623.89      620.85      9.72 o 
   3   7   1       47.79       46.18      1.61 o 
   4   7   1       73.96       66.02      2.08 o 
   5   7   1       79.41       78.37      2.31 o 
   6   7   1        9.16       10.78      1.14 o 
   7   7   1       43.71       44.73      2.12 o 
   8   7   1        2.92        2.27      1.88 o 
  -4   8   1        0.65        0.00      1.65 o 
  -3   8   1       12.45       12.15      1.53 o 
  -2   8   1        0.23       -0.39      1.29 o 
  -1   8   1       29.62       29.05      1.65 o 
   0   8   1       11.97       12.21      1.10 o 
   1   8   1       89.94       80.72      2.55 o 
   2   8   1        8.80        8.94      0.98 o 
   3   8   1       93.67       82.17      2.67 o 
   4   8   1        1.90        1.88      1.49 o 
   5   8   1       38.64       36.61      1.84 o 
   6   8   1        8.26        6.47      1.06 o 
   7   8   1       16.16       13.37      1.49 o 
   8   8   1        2.50        3.57      1.14 o 
  -2   9   1        7.26        5.96      1.45 o 
  -1   9   1       14.63       13.68      1.49 o 
   0   9   1        0.82        0.35      1.35 o 
   1   9   1       14.24       13.52      1.41 o 
   2   9   1       77.91       67.31      2.59 o 
   3   9   1        2.30        3.76      0.90 o 
   4   9   1       41.80       40.50      2.04 o 
   5   9   1       31.75       34.03      1.88 o 
   6   9   1       64.64       58.65      2.47 o 
   7   9   1        3.55        1.37      2.12 o 
  -1  10   1       11.61       11.33      1.65 o 
   0  10   1       85.52       88.42      3.86 o 
   1  10   1      102.34      100.55      3.37 o 
   2  10   1       16.35       15.68      1.65 o 
   3  10   1       34.18       33.52      2.12 o 
   4  10   1       24.97       22.07      1.72 o 
   5  10   1        0.04       -1.69      1.69 o 
   6  10   1        6.43        3.92      2.39 o 
  -4  -9   2        0.00        0.24      1.92 o 
  -3  -9   2       97.66       97.06      3.37 o 
  -2  -9   2       71.86       69.98      2.78 o 
  -1  -9   2       15.31       13.13      1.61 o 
   0  -9   2       63.44       64.88      5.02 o 
  -6  -8   2        0.45       -0.94      1.65 o 
  -5  -8   2        1.81        2.23      1.69 o 
  -4  -8   2        4.02        2.16      1.80 o 
  -3  -8   2       29.26       32.93      1.96 o 
  -2  -8   2       12.11       14.15      1.37 o 
  -1  -8   2        4.91        5.41      0.94 o 
   0  -8   2      112.65      111.34      5.72 o 
   1  -8   2        0.12        2.39      1.72 o 
   2  -8   2       32.67       34.34      2.20 o 
  -7  -7   2        4.09        6.78      1.25 o 
  -6  -7   2        6.14        8.35      1.22 o 
  -5  -7   2        2.47        1.57      1.69 o 
  -4  -7   2       38.40       36.89      1.80 o 
  -3  -7   2       34.16       32.22      1.72 o 
  -2  -7   2       22.61       18.15      1.37 o 
  -1  -7   2        0.68        2.20      1.41 o 
   0  -7   2        3.34        1.44      1.08 o 
   1  -7   2        8.98        9.25      1.10 o 
   2  -7   2       23.33       24.93      1.76 o 
   3  -7   2       27.20       28.19      1.88 o 
  -7  -6   2       57.20       60.76      2.67 o 
  -6  -6   2        7.79        6.00      1.22 o 
  -5  -6   2      223.13      227.73      5.72 o 
  -4  -6   2       53.56       50.73      2.00 o 
  -3  -6   2        0.05       -0.86      1.25 o 
  -2  -6   2       61.51       54.57      1.92 o 
  -1  -6   2       34.20       40.46      1.65 o 
   0  -6   2      193.34      182.88      8.17 o 
   1  -6   2       62.36       53.63      1.96 o 
   2  -6   2       50.19       52.77      2.08 o 
   3  -6   2       12.92       13.76      1.29 o 
   4  -6   2       10.12        9.68      1.37 o 
   5  -6   2        2.87        4.74      1.33 o 
  -8  -5   2        9.69       10.70      1.37 o 
  -7  -5   2        7.23        7.10      1.22 o 
  -6  -5   2       33.29       31.09      1.72 o 
  -5  -5   2       55.99       55.67      2.08 o 
  -4  -5   2      243.92      230.94      6.51 o 
  -3  -5   2      314.94      297.86      6.78 o 
  -2  -5   2      107.60       99.65      3.21 o 
  -1  -5   2       22.26       22.07      1.14 o 
   0  -5   2      325.03      312.31     21.42 o 
   1  -5   2        7.77       11.13      0.86 o 
   2  -5   2       91.49       89.22      2.63 o 
   3  -5   2       19.05       19.68      1.41 o 
   4  -5   2       61.61       61.59      2.47 o 
   5  -5   2       28.13       25.99      1.96 o 
   6  -5   2        0.25       -0.94      2.20 o 
  -8  -4   2        0.01       -0.67      1.72 o 
  -7  -4   2       15.58       17.84      1.53 o 
  -6  -4   2        7.65       11.68      1.02 o 
  -5  -4   2        1.03        0.43      1.25 o 
  -4  -4   2        1.50        1.33      0.51 o 
  -3  -4   2      194.78      200.32      5.21 o 
  -2  -4   2        0.01        0.94      0.74 o 
  -1  -4   2       69.16       63.51      1.76 o 
   0  -4   2       24.68       26.95      0.73 o 
   1  -4   2       32.49       30.97      1.18 o 
   2  -4   2       22.03       25.68      1.22 o 
   3  -4   2      304.07      294.64      7.45 o 
   4  -4   2      234.17      230.63      5.92 o 
   5  -4   2       82.12       82.91      2.82 o 
   6  -4   2        4.08        1.96      1.61 o 
  -8  -3   2        0.32       -1.76      1.76 o 
  -7  -3   2        0.10        1.57      1.29 o 
  -6  -3   2        7.52        8.35      0.94 o 
  -5  -3   2        1.47        0.67      1.06 o 
  -4  -3   2        1.63        2.82      0.55 o 
  -3  -3   2      351.91      327.14      6.15 o 
  -2  -3   2       18.47       26.23      0.94 o 
  -1  -3   2     2656.03     2727.81     15.25 o 
   0  -3   2      535.74      559.74     12.53 o 
   1  -3   2       52.68       47.32      1.41 o 
   2  -3   2      226.71      203.26      5.10 o 
   3  -3   2       11.60       14.00      0.94 o 
   4  -3   2      117.66      122.70      3.45 o 
   5  -3   2      456.19      455.30     10.39 o 
   6  -3   2        3.62        3.88      1.06 o 
   7  -3   2      102.93      104.43      3.69 o 
  -8  -2   2        0.01       -1.06      1.72 o 
  -7  -2   2       10.84       12.04      1.25 o 
  -6  -2   2       40.87       41.52      1.84 o 
  -5  -2   2       72.05       69.31      2.23 o 
  -4  -2   2       18.47       15.80      0.90 o 
  -3  -2   2       22.40       19.13      0.78 o 
  -2  -2   2       23.03       18.15      0.71 o 
  -1  -2   2     1329.35     1321.20      9.33 o 
   0  -2   2        5.75        7.73      0.88 o 
   1  -2   2     1285.19     1449.23     10.39 o 
   2  -2   2      224.66      218.63      4.63 o 
   3  -2   2       15.83       20.11      0.98 o 
   4  -2   2      283.58      270.93      6.55 o 
   5  -2   2       12.62       11.29      1.14 o 
   6  -2   2        9.16        7.84      1.29 o 
   7  -2   2       10.48       10.55      1.57 o 
  -8  -1   2        5.26        2.86      1.84 o 
  -7  -1   2        3.10        4.12      0.98 o 
  -6  -1   2        2.37        3.76      0.90 o 
  -5  -1   2       22.92       18.03      1.06 o 
  -4  -1   2      310.20      315.23      6.27 o 
  -3  -1   2       13.01       14.11      0.71 o 
  -2  -1   2       12.55        9.02      0.51 o 
  -1  -1   2      145.11      113.41      2.43 o 
   0  -1   2      147.46      171.44      2.51 o 
   1  -1   2      241.27      221.30      3.61 o 
   2  -1   2       34.47       37.87      1.10 o 
   3  -1   2        0.34        0.35      0.35 o 
   4  -1   2       86.44       81.70      2.47 o 
   5  -1   2        6.11        4.39      0.74 o 
   6  -1   2       33.55       35.83      1.80 o 
   7  -1   2       18.07       17.17      1.65 o 
   8  -1   2       24.77       24.31      1.88 o 
  -8   0   2        4.94        0.51      2.27 o 
  -7   0   2       12.91       13.92      1.57 o 
  -6   0   2        1.08        1.84      1.29 o 
  -5   0   2       21.74       20.78      1.14 o 
  -4   0   2      172.22      171.31      4.82 o 
  -3   0   2      842.57      861.51      8.66 o 
  -2   0   2       93.98      103.26      2.59 o 
  -1   0   2      272.28      239.68      3.21 o 
   0   0   2       29.01       22.54      0.47 o 
   1   0   2       78.50       68.88      1.72 o 
   2   0   2      158.69      145.60      2.98 o 
   3   0   2      586.86      659.89      7.57 o 
   4   0   2       60.03       78.52      2.27 o 
   5   0   2      226.33      224.12      6.08 o 
   6   0   2       14.56       14.11      1.25 o 
   7   0   2       38.53       39.16      2.00 o 
   8   0   2        3.07        1.69      1.88 o 
  -8   1   2        2.50        1.80      2.00 o 
  -7   1   2       12.12       10.62      1.45 o 
  -6   1   2        2.41        3.65      0.98 o 
  -5   1   2        5.00       12.86      0.94 o 
  -4   1   2       23.73       26.54      1.14 o 
  -3   1   2     1231.75     1117.19     10.27 o 
  -2   1   2       59.04       45.59      1.29 o 
  -1   1   2    20307.81    16221.13     27.09 o 
   0   1   2      558.01      548.16      7.76 o 
   1   1   2     2361.71     2169.53      8.59 o 
   2   1   2      104.73      115.41      2.47 o 
   3   1   2      222.71      246.54      4.43 o 
   4   1   2      543.84      519.82      7.57 o 
   5   1   2      127.61      135.80      3.76 o 
   6   1   2        6.58        9.37      0.86 o 
   7   1   2       62.66       67.51      2.43 o 
   8   1   2        1.73        4.35      0.98 o 
  -8   2   2        0.02        0.82      2.16 o 
  -7   2   2       10.16        8.23      1.25 o 
  -6   2   2        0.13       -1.41      1.41 o 
  -5   2   2       82.62       78.80      2.51 o 
  -4   2   2      150.14      151.16      3.92 o 
  -3   2   2       35.34       37.79      1.14 o 
  -2   2   2        8.38       14.66      0.67 o 
  -1   2   2       56.82       62.72      1.57 o 
   0   2   2      719.68      855.14     19.44 o 
   1   2   2     1532.27     1721.73      8.00 o 
   2   2   2      430.89      445.89      4.82 o 
   3   2   2        0.24       -0.12      0.51 o 
   4   2   2      689.44      657.89      8.47 o 
   5   2   2        2.25        1.72      1.10 o 
   6   2   2       14.78       13.29      1.02 o 
   7   2   2        0.31        1.29      1.37 o 
   8   2   2        0.41        0.43      1.84 o 
  -7   3   2        1.97        0.98      1.88 o 
  -6   3   2        0.06       -1.49      1.49 o 
  -5   3   2        0.53       -0.31      1.29 o 
  -4   3   2       34.84       29.24      1.25 o 
  -3   3   2        2.47        5.76      0.63 o 
  -2   3   2      337.26      344.59      5.80 o 
  -1   3   2        4.42        0.67      0.51 o 
   0   3   2       16.82       17.96      0.42 o 
   1   3   2      440.60      511.00      5.37 o 
   2   3   2      786.99      927.02      7.49 o 
   3   3   2        6.91        3.10      0.39 o 
   4   3   2      171.03      171.86      4.43 o 
   5   3   2       19.55       19.21      0.94 o 
   6   3   2      164.13      166.49      4.63 o 
   7   3   2      232.31      227.33      6.04 o 
   8   3   2       58.97       60.29      2.59 o 
  -7   4   2        4.13        4.51      1.49 o 
  -6   4   2        3.26        0.24      1.69 o 
  -5   4   2        0.05        0.63      0.82 o 
  -4   4   2       11.30        8.90      1.02 o 
  -3   4   2      138.33      138.38      3.88 o 
  -2   4   2       25.15       19.52      0.94 o 
  -1   4   2      393.60      393.08      6.23 o 
   0   4   2       35.68       35.81      0.92 o 
   1   4   2      647.02      812.74      7.96 o 
   2   4   2       91.00       93.69      2.82 o 
   3   4   2     3227.89     3504.18     16.35 o 
   4   4   2      313.18      321.22      6.04 o 
   5   4   2      323.25      342.16      7.10 o 
   6   4   2       30.62       36.11      1.49 o 
   7   4   2       12.78       12.35      1.18 o 
   8   4   2       28.12       29.60      2.04 o 
  -6   5   2        0.13       -1.69      1.69 o 
  -5   5   2        2.54        2.78      1.69 o 
  -4   5   2        4.43        1.65      1.76 o 
  -3   5   2        0.03       -0.94      1.02 o 
  -2   5   2      164.62      187.47      5.33 o 
  -1   5   2      443.27      497.63      7.96 o 
   0   5   2       66.70       78.51      3.41 o 
   1   5   2        2.51        2.82      0.43 o 
   2   5   2       15.90       16.62      0.78 o 
   3   5   2        0.03       -0.27      0.63 o 
   4   5   2      132.12      125.64      3.10 o 
   5   5   2       68.02       81.15      2.27 o 
   6   5   2       34.27       33.64      1.53 o 
   7   5   2        0.29       -0.31      1.33 o 
   8   5   2       14.85       15.76      1.53 o 
  -5   6   2       22.48       23.68      1.84 o 
  -4   6   2       16.02       16.86      1.45 o 
  -3   6   2        1.18        0.20      1.41 o 
  -2   6   2        2.15        0.78      1.33 o 
  -1   6   2       23.18       23.56      1.18 o 
   0   6   2       80.88       84.52      1.80 o 
   1   6   2      277.54      297.78      6.31 o 
   2   6   2        1.39        2.20      0.47 o 
   3   6   2        4.94        3.92      0.59 o 
   4   6   2       28.88       26.89      1.10 o 
   5   6   2       15.12       13.92      0.90 o 
   6   6   2       10.10       12.90      1.14 o 
   7   6   2       18.04       19.52      1.41 o 
   8   6   2        0.26       -0.08      0.86 o 
  -5   7   2        1.55        0.55      2.20 o 
  -4   7   2        4.33        4.63      1.22 o 
  -3   7   2       10.17       11.84      1.37 o 
  -2   7   2       51.54       50.65      2.04 o 
  -1   7   2       11.16        9.13      1.06 o 
   0   7   2       19.16       20.08      1.80 o 
   1   7   2      557.97      557.06      9.60 o 
   2   7   2      340.65      344.24      7.49 o 
   3   7   2      647.87      695.64     10.07 o 
   4   7   2       89.65       85.30      2.51 o 
   5   7   2      112.98      113.18      3.80 o 
   6   7   2       88.80       83.46      2.47 o 
   7   7   2       22.04       20.35      1.49 o 
   8   7   2        0.56        2.23      1.53 o 
  -4   8   2        8.02        8.55      1.53 o 
  -3   8   2       30.53       29.75      1.96 o 
  -2   8   2       38.99       38.89      2.08 o 
  -1   8   2        0.25        0.00      1.18 o 
   0   8   2       19.47       20.17      1.96 o 
   1   8   2       20.87       19.41      1.37 o 
   2   8   2       52.54       53.71      2.00 o 
   3   8   2     1009.48     1052.19     13.64 o 
   4   8   2       59.66       57.63      2.08 o 
   5   8   2      198.66      182.37      5.14 o 
   6   8   2        4.30        3.37      1.10 o 
   7   8   2        9.07        5.02      1.14 o 
   8   8   2       22.60       28.54      1.88 o 
  -3   9   2        8.38        7.64      1.49 o 
  -2   9   2        0.47       -0.86      1.69 o 
  -1   9   2        5.23        6.31      1.10 o 
   0   9   2       32.05       29.12      2.08 o 
   1   9   2       32.23       32.03      1.80 o 
   2   9   2        1.09        0.00      1.33 o 
   3   9   2        1.28       -1.41      1.41 o 
   4   9   2        0.31       -0.35      1.45 o 
   5   9   2       55.47       51.79      2.27 o 
   6   9   2       30.15       31.01      1.92 o 
   7   9   2        0.48        1.10      1.76 o 
  -1  10   2        1.29        2.90      1.92 o 
   0  10   2       33.60       29.22      1.47 o 
   1  10   2       19.48       18.58      1.65 o 
   2  10   2       59.16       51.98      2.43 o 
   3  10   2       29.61       26.74      1.84 o 
   4  10   2        1.27       -0.78      1.65 o 
   5  10   2       21.30       21.52      1.69 o 
   6  10   2       63.78       61.12      2.78 o 
   1  11   2       35.56       36.34      2.35 o 
   2  11   2        0.17       -1.37      1.96 o 
   3  11   2      103.97       94.44      3.57 o 
   4  11   2        0.17        0.78      1.92 o 
  -5  -8   3        2.85        3.41      2.12 o 
  -4  -8   3        7.73        8.82      1.37 o 
  -3  -8   3       70.05       66.60      2.82 o 
  -2  -8   3        0.54        1.14      1.76 o 
  -1  -8   3       35.07       29.87      2.08 o 
   0  -8   3       42.21       42.64      2.78 o 
   1  -8   3       20.85       21.33      1.92 o 
  -6  -7   3        1.13        2.35      1.96 o 
  -5  -7   3        2.08        0.43      1.69 o 
  -4  -7   3       26.37       27.13      1.76 o 
  -3  -7   3       48.78       39.83      2.00 o 
  -2  -7   3       10.19        9.37      1.25 o 
  -1  -7   3       93.72       83.66      2.74 o 
   0  -7   3        0.31       -0.99      0.99 o 
   1  -7   3       27.81       27.91      1.76 o 
   2  -7   3       56.01       61.63      2.67 o 
   3  -7   3       16.61       20.19      1.80 o 
  -7  -6   3       34.35       43.79      2.27 o 
  -6  -6   3       13.55       15.05      1.49 o 
  -5  -6   3       29.21       28.74      1.61 o 
  -4  -6   3        1.32        1.80      1.14 o 
  -3  -6   3       48.34       46.42      1.96 o 
  -2  -6   3        1.53        1.84      1.41 o 
  -1  -6   3      193.41      166.65      4.90 o 
   0  -6   3        0.38        1.69      0.60 o 
   1  -6   3       54.01       50.14      2.08 o 
   2  -6   3       32.15       33.28      1.88 o 
   3  -6   3        7.71        8.19      1.29 o 
   4  -6   3       30.42       30.93      2.23 o 
  -7  -5   3       26.14       26.38      1.92 o 
  -6  -5   3        0.68        0.98      1.53 o 
  -5  -5   3        2.38        2.47      1.49 o 
  -4  -5   3       41.06       37.79      1.72 o 
  -3  -5   3       26.91       28.50      1.41 o 
  -2  -5   3       90.28       88.28      2.78 o 
  -1  -5   3      115.26      111.77      3.14 o 
   0  -5   3       55.64       46.52      1.22 o 
   1  -5   3       36.55       38.34      1.65 o 
   2  -5   3        3.10        4.90      0.86 o 
   3  -5   3       24.40       26.50      1.61 o 
   4  -5   3       83.36       83.27      2.94 o 
   5  -5   3        7.04        8.47      1.33 o 
  -8  -4   3        0.33        0.24      2.04 o 
  -7  -4   3        9.39       10.11      1.37 o 
  -6  -4   3       25.46       24.38      1.76 o 
  -5  -4   3       28.32       28.66      1.53 o 
  -4  -4   3      241.50      251.33      6.63 o 
  -3  -4   3      177.39      164.73      4.19 o 
  -2  -4   3       91.14       91.58      2.63 o 
  -1  -4   3       31.86       28.58      1.18 o 
   0  -4   3       35.98       36.64      1.74 o 
   1  -4   3      346.49      356.90      7.33 o 
   2  -4   3      291.00      275.98      6.90 o 
   3  -4   3       45.26       46.18      1.96 o 
   4  -4   3        1.60        1.18      1.65 o 
   5  -4   3        2.10        3.65      0.98 o 
   6  -4   3        1.89       -0.43      1.80 o 
  -8  -3   3        0.53       -0.24      1.84 o 
  -7  -3   3        5.39        7.80      1.14 o 
  -6  -3   3        3.65        2.31      1.80 o 
  -5  -3   3       97.40       92.40      2.70 o 
  -4  -3   3       11.95        9.96      0.90 o 
  -3  -3   3      339.50      275.36      6.23 o 
  -2  -3   3       69.60       66.21      1.88 o 
  -1  -3   3      305.98      290.92      5.68 o 
   0  -3   3       56.64       66.96      3.49 o 
   1  -3   3      335.42      320.67      6.23 o 
   2  -3   3      145.00      155.08      3.84 o 
   3  -3   3      461.82      460.67      8.98 o 
   4  -3   3        7.43        9.76      1.06 o 
   5  -3   3      162.40      171.63      5.37 o 
   6  -3   3        4.91        2.51      2.00 o 
   7  -3   3        1.33        3.37      1.22 o 
  -8  -2   3        0.04       -1.72      1.72 o 
  -7  -2   3        9.44       11.25      1.37 o 
  -6  -2   3       12.95       12.04      1.18 o 
  -5  -2   3        1.10        1.57      1.22 o 
  -4  -2   3      104.62       99.34      3.21 o 
  -3  -2   3      109.27      109.02      2.94 o 
  -2  -2   3        8.65        5.33      0.51 o 
  -1  -2   3       14.39       16.66      0.71 o 
   0  -2   3       85.10       90.48      2.55 o 
   1  -2   3      137.91      132.39      3.57 o 
   2  -2   3       59.31       47.43      1.37 o 
   3  -2   3       63.74       55.24      1.80 o 
   4  -2   3      387.96      382.89      8.11 o 
   5  -2   3       20.75       23.60      1.37 o 
   6  -2   3        3.11        3.80      0.98 o 
   7  -2   3        1.34        1.45      1.57 o 
  -8  -1   3        0.12       -0.67      1.69 o 
  -7  -1   3        7.45        6.51      1.37 o 
  -6  -1   3        0.03       -0.31      1.29 o 
  -5  -1   3        0.44        1.29      1.02 o 
  -4  -1   3       87.72       81.89      2.51 o 
  -3  -1   3       25.04       23.17      0.94 o 
  -2  -1   3      821.34      818.35      8.39 o 
  -1  -1   3       13.79       10.86      0.55 o 
   0  -1   3      681.56      654.81      9.35 o 
   1  -1   3      520.86      553.77      6.47 o 
   2  -1   3      140.48      124.08      3.37 o 
   3  -1   3       85.59      106.83      2.90 o 
   4  -1   3        0.90        3.02      0.59 o 
   5  -1   3        0.10        0.63      1.06 o 
   6  -1   3      123.31      112.28      3.45 o 
   7  -1   3       17.20       15.17      1.53 o 
   8  -1   3        2.27        4.67      1.10 o 
  -8   0   3        1.32        1.25      1.61 o 
  -7   0   3       19.64       23.36      1.57 o 
  -6   0   3       26.94       24.38      1.57 o 
  -5   0   3      184.66      164.34      4.63 o 
  -4   0   3      141.20      137.40      3.69 o 
  -3   0   3       46.09       54.14      1.61 o 
  -2   0   3       46.47       50.77      1.45 o 
  -1   0   3      115.88      133.80      2.86 o 
   0   0   3       21.94       25.43      0.52 o 
   1   0   3      937.37      885.27      7.17 o 
   2   0   3      588.74      673.69      7.13 o 
   3   0   3      663.34      633.71      7.84 o 
   4   0   3       16.62       20.07      0.94 o 
   5   0   3       40.83       38.38      1.45 o 
   6   0   3       14.05       13.72      1.33 o 
   7   0   3        1.49        1.65      1.72 o 
   8   0   3        1.60        0.74      1.18 o 
  -8   1   3        2.69        1.06      2.00 o 
  -7   1   3       32.04       34.73      1.96 o 
  -6   1   3       34.00       31.44      1.80 o 
  -5   1   3      281.50      262.34      7.25 o 
  -4   1   3       38.11       34.81      1.29 o 
  -3   1   3     1901.70     1855.41     14.03 o 
  -2   1   3      454.40      421.86      5.84 o 
  -1   1   3      371.95      301.62      4.23 o 
   0   1   3       14.45       12.30      0.32 o 
   1   1   3     1071.86      970.34      7.02 o 
   2   1   3       29.36       23.29      0.71 o 
   3   1   3      571.84      555.73      7.02 o 
   4   1   3      154.32      118.94      3.14 o 
   5   1   3      189.04      185.07      5.45 o 
   6   1   3       48.34       43.75      1.80 o 
   7   1   3        2.10        3.80      0.94 o 
   8   1   3       21.13       19.76      1.72 o 
  -7   2   3        0.99       -0.43      1.72 o 
  -6   2   3        7.90        8.47      1.22 o 
  -5   2   3       81.30       82.76      2.47 o 
  -4   2   3       33.33       33.05      1.37 o 
  -3   2   3      318.89      343.73      6.47 o 
  -2   2   3       83.20       64.06      2.04 o 
  -1   2   3      112.55      124.74      2.94 o 
   0   2   3      201.01      202.35      6.45 o 
   1   2   3      662.67      684.59      5.76 o 
   2   2   3     1439.70     1446.72      9.21 o 
   3   2   3      603.19      612.89      7.06 o 
   4   2   3       56.83       57.78      1.84 o 
   5   2   3        8.63        6.90      0.67 o 
   6   2   3        0.80        1.69      0.63 o 
   7   2   3        5.82        5.92      1.06 o 
   8   2   3        0.31        0.00      1.65 o 
  -7   3   3        0.76        0.00      1.69 o 
  -6   3   3        0.23        1.06      1.65 o 
  -5   3   3        3.70        2.47      1.76 o 
  -4   3   3        1.39        1.18      1.02 o 
  -3   3   3        1.67        1.57      0.94 o 
  -2   3   3       95.01      125.25      3.69 o 
  -1   3   3      446.19      495.95      6.35 o 
   0   3   3     1640.57     1888.71     42.20 o 
   1   3   3      344.94      423.82      5.02 o 
   2   3   3       12.92       18.07      0.59 o 
   3   3   3      114.80      107.30      3.10 o 
   4   3   3        0.89        1.69      0.47 o 
   5   3   3      186.12      183.62      5.45 o 
   6   3   3      404.43      390.18      8.74 o 
   7   3   3        6.59        7.25      1.18 o 
   8   3   3       28.62       28.26      1.88 o 
  -7   4   3        5.32        6.35      1.49 o 
  -6   4   3        5.44        5.61      1.14 o 
  -5   4   3       27.38       26.74      1.69 o 
  -4   4   3        7.61        2.78      1.69 o 
  -3   4   3        1.09        1.65      1.06 o 
  -2   4   3       41.01       35.79      1.18 o 
  -1   4   3       63.67       83.70      2.43 o 
   0   4   3      210.69      226.27      6.49 o 
   1   4   3      339.71      461.41      6.08 o 
   2   4   3      262.44      362.27      5.37 o 
   3   4   3       66.09       48.92      1.49 o 
   4   4   3       82.01       82.95      2.67 o 
   5   4   3       69.68       67.58      2.12 o 
   6   4   3       86.47       88.52      2.67 o 
   7   4   3       14.58       16.86      1.41 o 
   8   4   3       12.31       12.82      1.41 o 
  -6   5   3        0.38       -2.00      2.00 o 
  -5   5   3       83.48       76.99      2.78 o 
  -4   5   3        0.87        0.90      1.33 o 
  -3   5   3      329.65      332.12      7.92 o 
  -2   5   3       67.39       67.58      2.04 o 
  -1   5   3        8.30       15.99      0.90 o 
   0   5   3      236.79      243.42     11.31 o 
   1   5   3        9.14        4.63      0.59 o 
   2   5   3      181.26      194.09      4.47 o 
   3   5   3        0.04        1.02      0.90 o 
   4   5   3       27.13       32.19      1.18 o 
   5   5   3       48.34       44.30      1.57 o 
   6   5   3        5.66        5.37      0.86 o 
   7   5   3       47.19       49.20      2.20 o 
   8   5   3       28.56       30.66      1.92 o 
  -5   6   3       12.80       13.05      1.53 o 
  -4   6   3        0.58        1.06      0.86 o 
  -3   6   3       28.23       32.11      1.65 o 
  -2   6   3       41.52       46.18      1.72 o 
  -1   6   3        8.95        7.53      0.82 o 
   0   6   3       49.16       57.89      1.29 o 
   1   6   3       69.01       69.07      1.96 o 
   2   6   3      105.76      100.24      3.02 o 
   3   6   3       46.02       39.48      1.29 o 
   4   6   3        0.98        5.06      0.67 o 
   5   6   3        2.60        3.57      0.67 o 
   6   6   3       25.59       28.70      1.45 o 
   7   6   3        0.47        0.94      1.29 o 
   8   6   3        0.16        2.47      1.72 o 
  -5   7   3        3.61        3.92      1.33 o 
  -4   7   3        0.47       -0.39      1.69 o 
  -3   7   3       17.70       16.03      1.57 o 
  -2   7   3       56.05       51.79      2.16 o 
  -1   7   3      196.90      217.53      5.29 o 
   0   7   3      702.59      721.43     12.21 o 
   1   7   3       52.02       56.96      1.76 o 
   2   7   3       31.82       31.71      1.29 o 
   3   7   3      343.88      363.60      7.64 o 
   4   7   3        0.63        0.16      1.06 o 
   5   7   3      352.23      320.28      7.41 o 
   6   7   3       79.63       77.11      2.31 o 
   7   7   3       50.09       49.98      2.20 o 
   8   7   3       18.48       22.93      1.69 o 
  -4   8   3       10.11       11.02      1.57 o 
  -3   8   3       38.39       39.01      2.16 o 
  -2   8   3       27.15       29.40      1.80 o 
  -1   8   3      136.64      146.42      4.16 o 
   0   8   3       59.28       59.14      1.55 o 
   1   8   3      941.11      954.42     13.33 o 
   2   8   3      231.38      237.45      6.86 o 
   3   8   3       58.87       57.82      2.04 o 
   4   8   3        1.90        2.90      0.78 o 
   5   8   3       52.11       49.90      2.04 o 
   6   8   3       14.17       12.74      1.18 o 
   7   8   3       45.59       41.55      2.04 o 
   8   8   3        4.67        5.25      1.29 o 
  -3   9   3        0.29       -1.18      2.23 o 
  -2   9   3        0.17        2.43      1.76 o 
  -1   9   3       21.39       18.70      1.61 o 
   0   9   3       30.40       27.68      1.27 o 
   1   9   3       15.26       15.33      1.37 o 
   2   9   3       85.44       78.72      2.55 o 
   3   9   3        4.98        4.70      1.02 o 
   4   9   3       11.42       10.86      1.18 o 
   5   9   3        0.79       -0.35      1.41 o 
   6   9   3        6.34        5.80      0.98 o 
   7   9   3       16.82       14.39      1.53 o 
   8   9   3       16.19       19.52      1.84 o 
  -1  10   3        3.65        4.04      1.14 o 
   0  10   3        0.07        1.30      1.33 o 
   1  10   3       13.54       12.23      1.49 o 
   2  10   3        0.03        1.33      1.80 o 
   3  10   3       11.18        9.92      1.37 o 
   4  10   3       95.79       94.32      3.18 o 
   5  10   3       90.61       73.97      3.06 o 
   6  10   3        1.10        2.27      1.80 o 
   7  10   3        9.70       10.39      1.41 o 
   1  11   3       33.25       28.07      2.20 o 
   2  11   3       45.92       34.38      2.43 o 
   3  11   3        2.49        2.51      1.14 o 
   4  11   3        4.11        3.61      1.14 o 
   5  11   3        0.38        0.74      1.80 o 
  -2  -8   4       19.37       15.76      1.69 o 
  -1  -8   4       44.30       46.85      2.43 o 
  -5  -7   4       17.86       20.89      1.72 o 
  -4  -7   4       12.11       13.49      1.49 o 
  -3  -7   4        0.69       -1.49      1.69 o 
  -2  -7   4       17.82       19.25      1.53 o 
  -1  -7   4       52.67       51.32      2.39 o 
   0  -7   4        7.15        4.79      1.84 o 
   1  -7   4       24.36       24.34      1.80 o 
   2  -7   4       43.59       52.34      2.51 o 
  -6  -6   4        0.07       -0.71      1.65 o 
  -5  -6   4       28.40       29.72      1.88 o 
  -4  -6   4        9.22       12.35      1.14 o 
  -3  -6   4       43.26       42.81      2.00 o 
  -2  -6   4        4.13        6.47      0.98 o 
  -1  -6   4        3.28        4.90      0.98 o 
   0  -6   4        7.34        7.35      0.78 o 
   1  -6   4       29.10       30.73      1.80 o 
   2  -6   4        7.28        8.62      1.33 o 
   3  -6   4        0.00        0.00      1.53 o 
  -7  -5   4        1.28        2.23      1.18 o 
  -6  -5   4       17.45       16.74      1.65 o 
  -5  -5   4        7.67        8.15      1.14 o 
  -4  -5   4        4.51        3.76      0.90 o 
  -3  -5   4        4.04        4.35      0.86 o 
  -2  -5   4       31.74       34.22      1.69 o 
  -1  -5   4       97.25       91.58      2.63 o 
   0  -5   4        9.46        7.08      0.67 o 
   1  -5   4       81.33       86.56      2.55 o 
   2  -5   4        4.96        5.17      1.02 o 
   3  -5   4       50.79       49.94      2.23 o 
   4  -5   4        1.87        1.69      1.88 o 
   5  -5   4        0.37       -1.18      1.65 o 
  -7  -4   4        3.62        4.86      1.25 o 
  -6  -4   4        0.05       -1.57      1.72 o 
  -5  -4   4       88.49       91.69      2.82 o 
  -4  -4   4       82.12       76.76      2.35 o 
  -3  -4   4       14.97       12.39      1.10 o 
  -2  -4   4       35.62       29.52      1.41 o 
  -1  -4   4       10.44       10.04      0.82 o 
   0  -4   4       66.70       68.44      1.46 o 
   1  -4   4       25.71       23.60      1.33 o 
   2  -4   4       21.22       19.72      1.33 o 
   3  -4   4       91.46       88.28      2.67 o 
   4  -4   4       28.26       28.54      1.72 o 
   5  -4   4       14.17       18.27      1.65 o 
  -7  -3   4        1.23        1.37      1.92 o 
  -6  -3   4        0.80        1.18      1.72 o 
  -5  -3   4        3.45        1.53      1.41 o 
  -4  -3   4       15.66       16.97      1.25 o 
  -3  -3   4       19.80       19.29      1.02 o 
  -2  -3   4       86.95       87.15      2.63 o 
  -1  -3   4       13.50       14.86      0.86 o 
   0  -3   4      101.87       95.01      7.45 o 
   1  -3   4       75.23       67.11      1.84 o 
   2  -3   4      237.60      229.84      6.19 o 
   3  -3   4      394.88      383.32      8.51 o 
   4  -3   4      106.79      105.26      3.18 o 
   5  -3   4        0.32       -0.55      1.41 o 
   6  -3   4       30.49       31.83      2.08 o 
  -7  -2   4        0.04       -0.20      1.33 o 
  -6  -2   4        1.29        2.47      0.82 o 
  -5  -2   4        4.64        4.78      0.86 o 
  -4  -2   4       76.11       61.31      1.80 o 
  -3  -2   4        0.92        0.94      1.10 o 
  -2  -2   4      641.04      614.57      8.74 o 
  -1  -2   4      187.80      210.99      5.06 o 
   0  -2   4       25.52       25.34      0.80 o 
   1  -2   4      208.83      184.76      4.74 o 
   2  -2   4        7.61        6.35      0.67 o 
   3  -2   4      205.73      203.22      5.68 o 
   4  -2   4      625.67      618.89     10.94 o 
   5  -2   4        8.03        8.04      1.06 o 
   6  -2   4      109.53      110.47      3.65 o 
   7  -2   4        0.89        1.53      2.00 o 
  -7  -1   4        5.54        7.21      1.22 o 
  -6  -1   4        1.69        2.04      0.82 o 
  -5  -1   4        5.19        4.43      0.90 o 
  -4  -1   4        0.01        0.86      0.51 o 
  -3  -1   4        3.58        5.61      0.67 o 
  -2  -1   4      198.02      168.57      4.35 o 
  -1  -1   4       60.47       69.82      2.16 o 
   0  -1   4      488.61      461.06      9.64 o 
   1  -1   4      302.25      275.98      5.17 o 
   2  -1   4       42.00       51.86      1.57 o 
   3  -1   4      514.46      440.95      7.76 o 
   4  -1   4        3.02        2.23      0.63 o 
   5  -1   4       45.43       39.08      1.76 o 
   6  -1   4       34.80       36.81      1.96 o 
   7  -1   4        1.36        2.74      0.90 o 
   8  -1   4       17.34       20.62      1.80 o 
  -7   0   4        1.28        1.57      1.69 o 
  -6   0   4       22.65       23.99      1.49 o 
  -5   0   4       61.14       61.98      2.16 o 
  -4   0   4        3.86        5.25      0.71 o 
  -3   0   4       39.48       34.93      1.18 o 
  -2   0   4        1.40       -0.74      0.74 o 
  -1   0   4       73.66       77.66      2.16 o 
   0   0   4      192.72      208.26      2.87 o 
   1   0   4       73.16       93.38      2.27 o 
   2   0   4        2.51        0.94      0.90 o 
   3   0   4       69.74       66.10      2.04 o 
   4   0   4        0.14       -0.35      0.90 o 
   5   0   4       69.63       74.29      2.23 o 
   6   0   4       33.37       27.28      1.61 o 
   7   0   4       63.99       61.55      2.47 o 
   8   0   4        7.81       12.86      1.57 o 
  -7   1   4       21.63       19.76      1.80 o 
  -6   1   4        0.25        0.39      1.45 o 
  -5   1   4       93.06       79.74      2.43 o 
  -4   1   4       35.48       36.89      1.45 o 
  -3   1   4        7.04        5.96      0.67 o 
  -2   1   4       67.53       61.00      1.80 o 
  -1   1   4      125.90      107.14      2.98 o 
   0   1   4       22.00       15.91      0.49 o 
   1   1   4       20.08       19.25      0.67 o 
   2   1   4      125.25      166.53      3.72 o 
   3   1   4       94.48      138.70      3.76 o 
   4   1   4      131.93      163.32      4.55 o 
   5   1   4       80.82       71.98      2.23 o 
   6   1   4       33.30       35.09      1.69 o 
   7   1   4       17.98       14.43      1.41 o 
   8   1   4       33.22       36.58      2.12 o 
  -7   2   4        3.94        3.80      1.18 o 
  -6   2   4        0.20        1.18      0.98 o 
  -5   2   4       13.43       13.21      1.25 o 
  -4   2   4       92.34       75.31      2.16 o 
  -3   2   4       41.26       37.20      1.33 o 
  -2   2   4     1525.09     1516.23     12.47 o 
  -1   2   4       38.16       38.93      1.18 o 
   0   2   4      146.45      136.00      5.68 o 
   1   2   4       59.53       64.33      1.69 o 
   2   2   4      603.67      581.80      6.66 o 
   3   2   4      635.37      640.96      7.80 o 
   4   2   4       37.99       45.79      1.41 o 
   5   2   4       16.59       13.33      0.94 o 
   6   2   4       31.24       32.54      1.61 o 
   7   2   4       15.02       16.19      1.41 o 
   8   2   4        5.04        2.08      2.51 o 
  -7   3   4        0.22        0.78      1.72 o 
  -6   3   4       10.05       11.13      1.33 o 
  -5   3   4       13.73       12.94      1.37 o 
  -4   3   4       21.40       19.13      1.33 o 
  -3   3   4        1.25        0.90      1.22 o 
  -2   3   4      176.03      173.90      4.55 o 
  -1   3   4      516.21      580.86      7.29 o 
   0   3   4      183.57      206.21      5.27 o 
   1   3   4       81.19       85.11      2.47 o 
   2   3   4        0.06        0.82      0.51 o 
   3   3   4      260.63      254.03      4.82 o 
   4   3   4       88.38       78.48      2.51 o 
   5   3   4        3.57        3.96      0.63 o 
   6   3   4        0.99       -0.94      1.18 o 
   7   3   4        4.25        2.86      0.94 o 
   8   3   4        7.05        9.68      1.33 o 
  -6   4   4        0.02        0.00      1.14 o 
  -5   4   4        1.02        1.61      0.86 o 
  -4   4   4        1.62       -0.31      1.45 o 
  -3   4   4       23.28       21.56      1.18 o 
  -2   4   4        0.09        0.82      0.98 o 
  -1   4   4       81.98       96.56      2.70 o 
   0   4   4      151.43      170.43      2.88 o 
   1   4   4      107.86      156.10      3.69 o 
   2   4   4       80.43       83.93      2.16 o 
   3   4   4       40.29       50.02      1.41 o 
   4   4   4        0.08        0.43      0.71 o 
   5   4   4       88.31       82.48      2.59 o 
   6   4   4      324.68      328.28      8.08 o 
   7   4   4      162.93      174.92      5.37 o 
   8   4   4      100.92      112.00      3.49 o 
  -6   5   4        0.25       -0.67      1.69 o 
  -5   5   4        5.38        2.00      2.00 o 
  -4   5   4        2.42        2.39      0.86 o 
  -3   5   4        9.91        9.72      1.06 o 
  -2   5   4       16.71       11.06      0.86 o 
  -1   5   4        4.64        2.04      0.51 o 
   0   5   4      218.05      228.98     10.76 o 
   1   5   4       42.32       60.84      1.69 o 
   2   5   4     2101.47     2674.73     16.23 o 
   3   5   4      237.52      292.53      5.53 o 
   4   5   4      337.93      373.36      6.90 o 
   5   5   4       69.13       66.10      2.00 o 
   6   5   4       40.54       41.91      1.80 o 
   7   5   4      107.45      117.96      3.84 o 
   8   5   4       84.89       90.56      3.18 o 
  -5   6   4        0.01       -1.49      1.53 o 
  -4   6   4        3.18        3.53      0.98 o 
  -3   6   4       55.71       59.35      2.20 o 
  -2   6   4       23.80       26.30      1.41 o 
  -1   6   4       66.45       81.58      2.35 o 
   0   6   4        1.14        1.77      1.10 o 
   1   6   4        3.39        3.18      0.59 o 
   2   6   4        1.18       -0.59      0.90 o 
   3   6   4       26.66       28.62      1.14 o 
   4   6   4       53.97       70.33      2.04 o 
   5   6   4       78.67       78.52      2.55 o 
   6   6   4        2.66        4.08      0.78 o 
   7   6   4       65.19       67.35      2.47 o 
   8   6   4        2.04       -1.57      1.69 o 
  -5   7   4        0.02       -1.53      1.53 o 
  -4   7   4       14.51       16.90      1.61 o 
  -3   7   4        7.55        8.39      1.33 o 
  -2   7   4       75.98       75.31      2.47 o 
  -1   7   4       58.75       57.51      2.04 o 
   0   7   4       72.83       84.08      4.00 o 
   1   7   4       33.14       37.36      1.41 o 
   2   7   4       41.76       48.14      1.53 o 
   3   7   4        3.20        1.57      1.29 o 
   4   7   4       13.22       11.06      0.90 o 
   5   7   4        0.18        1.25      0.67 o 
   6   7   4        9.34       10.94      1.14 o 
   7   7   4        0.06       -0.71      1.25 o 
   8   7   4       17.33       22.38      1.76 o 
  -4   8   4       10.11        8.66      1.53 o 
  -3   8   4        2.52        3.57      1.14 o 
  -2   8   4        0.62        2.98      1.88 o 
  -1   8   4       89.56       91.42      2.82 o 
   0   8   4       79.01       72.99      3.19 o 
   1   8   4       78.93       79.03      2.39 o 
   2   8   4      314.87      352.08      8.27 o 
   3   8   4       11.99       14.07      1.14 o 
   4   8   4      154.35      156.93      4.70 o 
   5   8   4       47.57       44.53      1.84 o 
   6   8   4        0.76       -1.02      1.18 o 
   7   8   4        0.49       -1.65      1.65 o 
   8   8   4        8.09        3.57      2.51 o 
  -3   9   4        0.55        0.78      1.69 o 
  -2   9   4        1.44        0.98      2.04 o 
  -1   9   4        0.16       -1.53      1.61 o 
   0   9   4        0.53       -0.66      0.99 o 
   1   9   4       37.12       36.42      1.88 o 
   2   9   4      336.93      329.42      8.90 o 
   3   9   4        8.50        7.68      1.10 o 
   4   9   4       52.85       53.12      2.16 o 
   5   9   4        1.85        3.53      0.94 o 
   6   9   4       10.64        8.15      1.18 o 
   7   9   4       62.56       58.73      2.51 o 
   8   9   4       16.62       16.23      1.65 o 
  -1  10   4       14.21       15.48      1.72 o 
   0  10   4        6.91        8.46      1.88 o 
   1  10   4        0.13       -0.20      0.86 o 
   2  10   4       11.15       10.35      1.37 o 
   3  10   4        8.08        7.41      1.22 o 
   4  10   4       24.68       26.50      1.72 o 
   5  10   4       29.55       29.52      1.84 o 
   6  10   4        0.30        0.67      0.94 o 
   7  10   4       18.11       16.97      1.69 o 
   0  11   4        1.18        0.30      1.37 o 
   1  11   4       30.74       32.38      2.04 o 
   2  11   4       19.66       16.86      1.69 o 
   3  11   4        0.17       -0.43      1.80 o 
   4  11   4       24.16       24.34      2.04 o 
   5  11   4       50.69       52.34      2.63 o 
   6  11   4       10.35       12.27      1.61 o 
  -3  -7   5        1.29        2.00      2.04 o 
  -2  -7   5       28.80       28.07      1.92 o 
  -1  -7   5       24.25       29.36      1.92 o 
   0  -7   5       74.38       76.66      2.17 o 
  -5  -6   5        2.58        4.19      1.14 o 
  -4  -6   5        8.20        7.72      1.45 o 
  -3  -6   5       11.80       15.21      1.49 o 
  -2  -6   5       30.94       33.64      1.92 o 
  -1  -6   5        0.46       -1.02      1.57 o 
   0  -6   5       47.05       51.68      2.80 o 
   1  -6   5       63.24       74.88      2.86 o 
   2  -6   5       78.54       80.87      3.18 o 
  -6  -5   5       12.96       14.19      1.57 o 
  -5  -5   5        0.01        0.00      1.37 o 
  -4  -5   5        8.98        8.23      1.25 o 
  -3  -5   5        5.16        7.06      1.14 o 
  -2  -5   5       69.30       72.29      2.47 o 
  -1  -5   5        1.82        2.63      0.82 o 
   0  -5   5       15.57       18.09      2.16 o 
   1  -5   5       25.22       26.23      1.69 o 
   2  -5   5        0.96        0.00      1.45 o 
   3  -5   5       62.97       68.33      2.70 o 
   4  -5   5        4.83        5.10      1.33 o 
  -6  -4   5        2.39        1.37      2.20 o 
  -5  -4   5       26.05       30.42      1.92 o 
  -4  -4   5        7.07        8.90      0.98 o 
  -3  -4   5       22.46       22.15      1.45 o 
  -2  -4   5       52.42       50.57      2.04 o 
  -1  -4   5       19.27       18.15      1.25 o 
   0  -4   5       69.37       68.62      1.57 o 
   1  -4   5        1.79        2.47      0.78 o 
   2  -4   5       44.74       45.16      2.04 o 
   3  -4   5      113.74      114.78      3.21 o 
   4  -4   5        2.09        0.90      1.57 o 
   5  -4   5       34.20       32.54      2.31 o 
  -7  -3   5        7.60        8.94      1.37 o 
  -6  -3   5        9.00       10.07      1.37 o 
  -5  -3   5       53.11       55.04      2.31 o 
  -4  -3   5       17.08       15.99      1.33 o 
  -3  -3   5        9.44       11.29      1.06 o 
  -2  -3   5       21.69       18.46      1.25 o 
  -1  -3   5        4.14        3.69      0.74 o 
   0  -3   5      521.28      494.08     16.66 o 
   1  -3   5      349.82      343.61      7.76 o 
   2  -3   5      122.04      120.04      3.45 o 
   3  -3   5        0.83        1.18      0.67 o 
   4  -3   5        4.06        4.70      0.94 o 
   5  -3   5       11.46        7.88      1.37 o 
   6  -3   5       18.04       21.56      1.84 o 
  -7  -2   5        1.59        2.43      2.12 o 
  -6  -2   5       37.04       34.97      2.04 o 
  -5  -2   5        6.76        2.00      1.96 o 
  -4  -2   5      121.65      108.83      3.10 o 
  -3  -2   5       86.11       84.60      2.55 o 
  -2  -2   5      117.69      121.33      3.61 o 
  -1  -2   5       12.77       11.37      0.86 o 
   0  -2   5      284.92      269.66      6.92 o 
   1  -2   5      114.63      117.10      3.49 o 
   2  -2   5      830.00      822.78     11.37 o 
   3  -2   5       92.93       94.60      3.10 o 
   4  -2   5      130.60      127.17      3.92 o 
   5  -2   5        5.74        6.08      1.10 o 
   6  -2   5       25.02       21.84      1.96 o 
   7  -2   5        0.20       -0.71      1.80 o 
  -7  -1   5        1.53        2.08      1.06 o 
  -6  -1   5        0.84        0.39      1.45 o 
  -5  -1   5       10.91       12.15      1.18 o 
  -4  -1   5       26.41       26.30      1.45 o 
  -3  -1   5       16.14       15.99      0.98 o 
  -2  -1   5        0.90        1.65      0.55 o 
  -1  -1   5      101.51       80.99      2.31 o 
   0  -1   5      109.68       98.99      2.08 o 
   1  -1   5        5.15        4.23      0.55 o 
   2  -1   5      101.76       86.95      2.59 o 
   3  -1   5      423.63      407.94      8.11 o 
   4  -1   5        0.21        0.94      1.37 o 
   5  -1   5       24.72       26.89      1.61 o 
   6  -1   5        1.09        2.55      1.65 o 
   7  -1   5       21.88       25.99      2.00 o 
  -7   0   5        0.04        0.00      1.53 o 
  -6   0   5        0.89        1.22      1.80 o 
  -5   0   5        5.78        4.78      0.98 o 
  -4   0   5        0.15        1.06      0.63 o 
  -3   0   5       64.03       62.76      2.00 o 
  -2   0   5        0.96        0.86      0.86 o 
  -1   0   5      149.96      142.34      4.12 o 
   0   0   5      355.73      309.97      8.76 o 
   1   0   5      202.13      178.17      4.43 o 
   2   0   5      144.88      146.73      4.23 o 
   3   0   5        6.62        9.02      0.74 o 
   4   0   5       63.51       62.14      2.00 o 
   5   0   5      312.04      270.42      7.53 o 
   6   0   5        4.48        4.23      0.82 o 
   7   0   5       17.11       17.13      1.69 o 
   8   0   5        0.76        1.88      1.49 o 
  -7   1   5       15.65       11.06      1.69 o 
  -6   1   5       24.96       23.13      1.72 o 
  -5   1   5       23.89       23.60      1.57 o 
  -4   1   5        2.83        2.08      1.37 o 
  -3   1   5       20.31       21.52      1.06 o 
  -2   1   5        7.90       10.39      0.74 o 
  -1   1   5       51.95       60.06      1.80 o 
   0   1   5      296.66      340.01      5.41 o 
   1   1   5      360.08      371.32      5.88 o 
   2   1   5      509.46      503.20      7.10 o 
   3   1   5        9.14       12.15      0.74 o 
   4   1   5       60.77       60.53      1.76 o 
   5   1   5       54.38       54.96      1.96 o 
   6   1   5        6.31        6.78      1.10 o 
   7   1   5       28.47       27.79      1.88 o 
   8   1   5        5.35        5.65      1.29 o 
  -7   2   5        8.30        5.68      1.37 o 
  -6   2   5       59.57       53.47      2.43 o 
  -5   2   5        6.25        4.67      0.94 o 
  -4   2   5      255.58      237.84      6.94 o 
  -3   2   5      186.93      178.10      4.39 o 
  -2   2   5      173.41      158.77      4.43 o 
  -1   2   5       58.02       52.73      1.53 o 
   0   2   5      282.06      273.46      3.51 o 
   1   2   5       10.06        4.55      0.47 o 
   2   2   5      490.44      494.22      6.90 o 
   3   2   5      141.89      129.84      3.88 o 
   4   2   5      149.92      131.01      3.57 o 
   5   2   5       98.08       86.05      2.59 o 
   6   2   5        7.46       10.70      1.02 o 
   7   2   5       89.39       87.23      2.82 o 
   8   2   5       12.47       12.27      1.33 o 
  -6   3   5       13.23       11.49      1.57 o 
  -5   3   5        2.22        1.37      1.53 o 
  -4   3   5       23.77       26.93      1.53 o 
  -3   3   5        9.79        6.86      0.82 o 
  -2   3   5       17.61       20.97      0.98 o 
  -1   3   5      297.59      298.60      5.80 o 
   0   3   5      197.55      198.14      4.19 o 
   1   3   5      577.12      605.56      7.25 o 
   2   3   5      350.63      324.67      5.49 o 
   3   3   5       77.93       72.56      2.04 o 
   4   3   5       13.08       12.43      0.78 o 
   5   3   5        4.84        4.78      0.63 o 
   6   3   5       27.93       29.52      1.57 o 
   7   3   5        6.26        6.51      1.18 o 
   8   3   5        6.04        7.13      1.25 o 
  -6   4   5        0.00       -1.80      1.80 o 
  -5   4   5        0.03        1.88      1.49 o 
  -4   4   5        5.74        5.17      0.90 o 
  -3   4   5       49.16       55.12      1.84 o 
  -2   4   5      104.12      101.69      3.29 o 
  -1   4   5      455.83      534.99      8.08 o 
   0   4   5       92.16       98.25      3.19 o 
   1   4   5        1.51        3.41      0.47 o 
   2   4   5       97.84      107.81      2.67 o 
   3   4   5       22.36       18.31      0.82 o 
   4   4   5      550.85      536.88      8.51 o 
   5   4   5     1027.44      969.86     12.47 o 
   6   4   5       61.27       59.82      2.20 o 
   7   4   5      104.33      106.04      3.37 o 
   8   4   5       10.94       11.92      1.49 o 
  -6   5   5        2.84       -0.94      2.00 o 
  -5   5   5        1.61        0.00      1.57 o 
  -4   5   5        1.11        1.96      1.41 o 
  -3   5   5       17.63       15.56      1.25 o 
  -2   5   5        7.01        7.92      0.86 o 
  -1   5   5       80.10       89.34      2.59 o 
   0   5   5      269.80      325.28     16.35 o 
   1   5   5      313.61      354.08      6.43 o 
   2   5   5      125.10      115.69      2.98 o 
   3   5   5        1.66        0.71      0.86 o 
   4   5   5      174.42      166.65      4.67 o 
   5   5   5       70.24       62.92      2.00 o 
   6   5   5      157.58      154.42      4.70 o 
   7   5   5      102.24       94.32      3.02 o 
   8   5   5       40.75       40.54      2.27 o 
  -5   6   5        0.10        1.25      1.84 o 
  -4   6   5       44.41       40.61      2.20 o 
  -3   6   5       12.74       10.23      1.29 o 
  -2   6   5        4.29        5.96      0.86 o 
  -1   6   5       82.52       86.87      2.47 o 
   0   6   5        2.11        3.94      0.76 o 
   1   6   5      115.12      114.75      3.33 o 
   2   6   5        0.42        0.94      0.78 o 
   3   6   5       38.88       50.61      1.45 o 
   4   6   5      150.55      163.90      4.67 o 
   5   6   5       24.44       24.70      1.29 o 
   6   6   5      112.43      111.37      3.21 o 
   7   6   5       35.07       33.40      2.00 o 
   8   6   5        3.48        3.76      2.27 o 
  -4   7   5        0.09        1.69      1.69 o 
  -3   7   5        3.75        3.84      1.02 o 
  -2   7   5        3.65        4.08      1.02 o 
  -1   7   5       13.92       15.80      1.22 o 
   0   7   5        8.33        9.45      0.64 o 
   1   7   5       29.05       31.52      1.33 o 
   2   7   5       17.96       17.45      1.06 o 
   3   7   5        0.88        2.08      0.78 o 
   4   7   5       27.92       34.03      1.41 o 
   5   7   5       12.57       11.96      1.02 o 
   6   7   5        5.35        5.88      0.98 o 
   7   7   5        0.03       -0.35      1.06 o 
   8   7   5        2.40        2.12      1.18 o 
  -4   8   5        5.19        4.78      1.33 o 
  -3   8   5       49.75       46.49      2.39 o 
  -2   8   5       72.36       74.52      2.82 o 
  -1   8   5      261.61      272.57      7.88 o 
   0   8   5        2.78        1.25      1.20 o 
   1   8   5       26.15       24.70      1.57 o 
   2   8   5      131.27      152.89      4.55 o 
   3   8   5        0.03        0.00      1.10 o 
   4   8   5      335.56      339.45      8.39 o 
   5   8   5      123.45      119.65      3.69 o 
   6   8   5      108.68       99.93      2.86 o 
   7   8   5       45.89       43.91      2.27 o 
   8   8   5        9.71        4.74      1.41 o 
  -3   9   5       10.56        4.31      3.10 o 
  -2   9   5       57.32       54.77      2.59 o 
  -1   9   5       16.56       17.68      1.65 o 
   0   9   5      396.91      392.36     14.64 o 
   1   9   5      201.01      191.66      5.68 o 
   2   9   5        3.60        4.35      1.02 o 
   3   9   5       23.88       22.97      1.53 o 
   4   9   5       70.71       75.39      2.55 o 
   5   9   5        0.71        0.39      1.53 o 
   6   9   5       96.35       91.85      2.98 o 
   7   9   5       15.29       16.39      1.41 o 
   8   9   5       23.82       25.64      2.00 o 
  -1  10   5        6.24        5.29      1.37 o 
   0  10   5        1.43        0.12      1.41 o 
   1  10   5       27.21       24.50      1.96 o 
   2  10   5        0.06       -0.74      1.49 o 
   3  10   5       67.99       70.25      2.70 o 
   4  10   5       26.07       26.93      1.76 o 
   5  10   5       38.69       35.95      2.12 o 
   6  10   5       37.70       36.42      2.12 o 
   7  10   5       20.80       23.09      2.00 o 
   0  11   5        0.01       -0.08      1.09 o 
   1  11   5        5.04        3.65      1.33 o 
   2  11   5        0.05       -0.86      1.61 o 
   3  11   5      107.85      103.81      3.65 o 
   4  11   5       58.35       50.45      2.78 o 
   5  11   5        7.70        9.80      1.61 o 
   6  11   5       29.50       33.64      2.16 o 
  -3  -6   6       20.23       20.82      1.76 o 
  -2  -6   6        3.62        3.14      2.00 o 
  -1  -6   6       24.00       27.17      1.88 o 
   0  -6   6        2.01        0.15      1.29 o 
  -4  -5   6       17.24       17.72      1.72 o 
  -3  -5   6        4.37        4.74      1.18 o 
  -2  -5   6        0.63       -0.82      1.18 o 
  -1  -5   6       33.54       34.97      1.92 o 
   0  -5   6       15.71       16.68      1.07 o 
   1  -5   6        0.82       -0.20      1.33 o 
   2  -5   6        1.21        2.43      1.65 o 
   3  -5   6      107.37      121.41      3.76 o 
  -5  -4   6        1.17       -1.92      1.92 o 
  -4  -4   6        1.07        3.10      0.90 o 
  -3  -4   6       17.00       14.27      1.37 o 
  -2  -4   6       18.70       15.92      1.45 o 
  -1  -4   6        0.57        2.31      0.78 o 
   0  -4   6       53.49       59.33      1.59 o 
   1  -4   6       35.61       34.30      1.92 o 
   2  -4   6       86.60       94.09      2.98 o 
   3  -4   6        1.75        2.51      1.57 o 
   4  -4   6        6.51        7.37      1.37 o 
  -6  -3   6       20.28       21.21      1.96 o 
  -5  -3   6       28.51       27.25      1.92 o 
  -4  -3   6        0.43        1.37      1.18 o 
  -3  -3   6       49.37       51.71      2.16 o 
  -2  -3   6       39.44       41.59      1.88 o 
  -1  -3   6      124.84      127.41      3.69 o 
   0  -3   6        0.06       -0.72      0.90 o 
   1  -3   6        1.80        0.35      1.53 o 
   2  -3   6       90.17       88.28      2.67 o 
   3  -3   6        9.16        7.84      1.33 o 
   4  -3   6       66.83       76.29      2.70 o 
   5  -3   6       18.64       22.11      1.65 o 
  -6  -2   6        3.23       -0.67      1.84 o 
  -5  -2   6        0.37        2.47      1.53 o 
  -4  -2   6       30.12       31.24      1.76 o 
  -3  -2   6       51.33       56.22      2.12 o 
  -2  -2   6       63.87       64.41      2.16 o 
  -1  -2   6      105.82      110.55      3.21 o 
   0  -2   6      182.13      178.25      4.39 o 
   1  -2   6       24.57       22.07      1.37 o 
   2  -2   6      190.37      186.96      4.94 o 
   3  -2   6       16.02       15.05      1.22 o 
   4  -2   6       19.09       16.78      1.53 o 
   5  -2   6       10.95       10.35      1.33 o 
   6  -2   6        0.21        1.53      1.65 o 
  -6  -1   6        1.83        1.57      1.84 o 
  -5  -1   6        3.86        2.35      1.61 o 
  -4  -1   6        0.75        1.06      1.33 o 
  -3  -1   6       52.28       49.36      1.92 o 
  -2  -1   6       11.46       14.19      1.02 o 
  -1  -1   6       13.33       14.78      0.94 o 
   0  -1   6       48.27       49.01      2.82 o 
   1  -1   6       60.17       58.69      1.69 o 
   2  -1   6      208.28      191.15      4.78 o 
   3  -1   6      296.73      292.53      7.41 o 
   4  -1   6        0.47        1.53      0.71 o 
   5  -1   6       28.44       26.50      1.72 o 
   6  -1   6        1.70        1.37      1.61 o 
   7  -1   6        1.63        2.39      1.88 o 
  -6   0   6        0.15        0.24      1.76 o 
  -5   0   6        0.04       -1.69      1.69 o 
  -4   0   6        8.32        9.21      1.06 o 
  -3   0   6       13.87       15.48      1.14 o 
  -2   0   6       72.74       74.99      2.55 o 
  -1   0   6      132.39      111.69      3.33 o 
   0   0   6       60.52       56.23      1.18 o 
   1   0   6       96.29       86.28      2.47 o 
   2   0   6      195.47      179.94      5.25 o 
   3   0   6       86.50       77.70      2.39 o 
   4   0   6       78.10       66.72      2.23 o 
   5   0   6       34.17       33.75      1.84 o 
   6   0   6        5.21        5.96      1.06 o 
   7   0   6       27.43       29.75      2.08 o 
  -6   1   6       10.37       10.78      1.41 o 
  -5   1   6        5.09        6.55      1.02 o 
  -4   1   6       13.01       13.64      1.22 o 
  -3   1   6        9.81       10.78      1.10 o 
  -2   1   6       88.02       88.52      2.74 o 
  -1   1   6       82.77       94.87      2.94 o 
   0   1   6       97.20      109.17      4.04 o 
   1   1   6       30.65       31.32      1.10 o 
   2   1   6       29.63       27.99      1.14 o 
   3   1   6       48.06       46.30      1.49 o 
   4   1   6       36.17       44.38      1.57 o 
   5   1   6       16.32       12.78      1.18 o 
   6   1   6       77.88       66.29      2.43 o 
   7   1   6       19.25       23.72      1.72 o 
   8   1   6       16.36       17.88      1.69 o 
  -6   2   6       17.16       15.41      1.61 o 
  -5   2   6        0.45        0.59      1.57 o 
  -4   2   6       23.85       25.56      1.57 o 
  -3   2   6        9.98       10.15      0.98 o 
  -2   2   6       66.03       66.45      1.92 o 
  -1   2   6       37.99       33.20      1.18 o 
   0   2   6       48.75       41.67      0.89 o 
   1   2   6        1.09       -0.20      0.78 o 
   2   2   6        7.15       11.56      0.74 o 
   3   2   6        1.82        2.47      0.59 o 
   4   2   6      185.70      156.10      4.19 o 
   5   2   6        1.61        2.20      1.41 o 
   6   2   6       53.02       44.89      2.04 o 
   7   2   6       68.50       65.66      2.67 o 
   8   2   6        4.72        2.94      1.22 o 
  -6   3   6        1.64        0.98      1.84 o 
  -5   3   6        1.73        0.00      1.61 o 
  -4   3   6       17.80       15.21      1.49 o 
  -3   3   6       64.78       59.43      1.96 o 
  -2   3   6        3.95        4.00      0.67 o 
  -1   3   6       17.23       13.37      0.90 o 
   0   3   6        0.26       -0.28      1.02 o 
   1   3   6      497.72      432.79      6.94 o 
   2   3   6      252.35      237.53      5.37 o 
   3   3   6        4.12        4.47      0.63 o 
   4   3   6       39.48       33.60      1.25 o 
   5   3   6        0.06        0.00      0.82 o 
   6   3   6       71.68       64.37      2.27 o 
   7   3   6        5.75        5.06      1.25 o 
   8   3   6        4.01        4.86      1.06 o 
  -6   4   6        0.12        1.80      2.12 o 
  -5   4   6       14.03       16.31      1.53 o 
  -4   4   6        0.03        0.74      1.22 o 
  -3   4   6       97.10      103.57      3.29 o 
  -2   4   6      182.63      189.90      5.68 o 
  -1   4   6       48.78       50.34      1.49 o 
   0   4   6        3.51        3.63      0.40 o 
   1   4   6       59.98       60.14      1.76 o 
   2   4   6        3.37        5.02      0.55 o 
   3   4   6      423.05      407.35      7.13 o 
   4   4   6        3.69        2.74      0.63 o 
   5   4   6       12.54       11.88      0.98 o 
   6   4   6        0.86       -0.78      1.37 o 
   7   4   6        7.48        8.59      1.14 o 
   8   4   6        0.81        3.10      0.94 o 
  -5   5   6        2.45        1.69      1.96 o 
  -4   5   6        0.42        1.45      0.90 o 
  -3   5   6        1.63       -0.63      1.45 o 
  -2   5   6       36.40       37.79      1.65 o 
  -1   5   6        1.87        3.69      0.59 o 
   0   5   6        1.98        0.42      0.83 o 
   1   5   6       99.54      103.69      3.14 o 
   2   5   6        4.84        2.90      0.55 o 
   3   5   6       63.17       60.49      1.69 o 
   4   5   6        0.29        1.14      0.82 o 
   5   5   6      105.03      116.35      3.80 o 
   6   5   6      159.83      162.81      4.78 o 
   7   5   6       86.14       88.28      3.02 o 
   8   5   6        6.21        2.82      2.47 o 
  -5   6   6        0.06        0.00      1.69 o 
  -4   6   6        0.57       -2.04      2.04 o 
  -3   6   6        0.02        1.18      1.29 o 
  -2   6   6        0.43        1.72      1.37 o 
  -1   6   6       22.76       18.78      1.25 o 
   0   6   6        0.07        0.06      1.08 o 
   1   6   6      372.56      396.84      7.84 o 
   2   6   6       31.58       34.81      1.29 o 
   3   6   6      128.35      146.62      3.76 o 
   4   6   6       44.45       40.26      1.41 o 
   5   6   6      104.82      102.71      3.14 o 
   6   6   6      194.85      188.17      5.41 o 
   7   6   6       54.70       54.84      2.43 o 
   8   6   6        0.13        1.69      1.69 o 
  -4   7   6       11.07       12.35      1.61 o 
  -3   7   6        0.90        1.53      1.88 o 
  -2   7   6       17.68       21.72      1.57 o 
  -1   7   6        0.02        0.71      1.18 o 
   0   7   6       12.87       15.82      0.86 o 
   1   7   6        2.14        1.06      1.33 o 
   2   7   6        9.17       11.76      0.90 o 
   3   7   6       22.33       24.78      1.22 o 
   4   7   6       30.20       36.69      1.49 o 
   5   7   6        2.03       -0.90      1.45 o 
   6   7   6       61.29       60.06      2.20 o 
   7   7   6        2.34        2.94      1.02 o 
   8   7   6       15.84       20.27      1.69 o 
  -3   8   6       52.20       52.81      2.55 o 
  -2   8   6       22.95       23.13      1.72 o 
  -1   8   6       13.61       13.29      1.49 o 
   0   8   6       30.34       31.69      1.22 o 
   1   8   6       65.50       72.60      2.39 o 
   2   8   6       28.93       29.28      1.57 o 
   3   8   6       98.48       99.77      2.90 o 
   4   8   6        8.46        5.72      0.98 o 
   5   8   6        2.82        2.63      0.82 o 
   6   8   6        0.01       -1.53      1.53 o 
   7   8   6        9.19        9.72      1.37 o 
   8   8   6        7.86        7.10      1.45 o 
  -2   9   6       43.61       36.89      2.35 o 
  -1   9   6        0.26       -0.39      1.80 o 
   0   9   6        0.05       -0.97      0.97 o 
   1   9   6       58.31       66.06      2.43 o 
   2   9   6        7.86        8.82      1.18 o 
   3   9   6       99.20      107.22      3.29 o 
   4   9   6        5.15        6.66      1.18 o 
   5   9   6       16.62       19.17      1.53 o 
   6   9   6        0.57        1.10      1.88 o 
   7   9   6        0.09       -1.72      1.72 o 
   8   9   6        1.91        2.47      1.22 o 
  -1  10   6        2.79        1.57      2.20 o 
   0  10   6       31.55       29.52      1.92 o 
   1  10   6       29.78       25.95      1.92 o 
   2  10   6       10.16       10.15      1.41 o 
   3  10   6        4.62        1.76      2.20 o 
   4  10   6        3.59        1.57      1.92 o 
   5  10   6       30.44       32.22      2.00 o 
   6  10   6       66.20       75.31      3.02 o 
   7  10   6        1.67        2.67      1.96 o 
   0  11   6        0.57       -0.49      1.27 o 
   1  11   6       36.69       34.07      2.20 o 
   2  11   6       23.84       19.05      1.92 o 
   3  11   6        5.82        6.12      1.29 o 
   4  11   6        1.93        4.39      1.10 o 
   5  11   6        1.69        4.19      1.14 o 
   6  11   6        0.33       -2.08      2.08 o 
  -2  -5   7        1.60       -0.24      1.80 o 
  -1  -5   7       29.69       37.83      2.16 o 
   0  -5   7       26.02       33.31      1.52 o 
   1  -5   7       95.10       99.81      3.45 o 
  -4  -4   7        2.37        4.00      1.14 o 
  -3  -4   7        6.10        6.63      1.33 o 
  -2  -4   7        5.08        6.51      1.22 o 
  -1  -4   7        1.26        1.72      1.02 o 
   0  -4   7        2.41        2.76      0.76 o 
   1  -4   7        3.81        2.04      1.88 o 
   2  -4   7       36.67       48.49      2.31 o 
   3  -4   7        0.00        0.78      1.61 o 
  -5  -3   7        0.00        1.22      2.00 o 
  -4  -3   7        0.07        2.23      1.61 o 
  -3  -3   7        2.85        1.65      1.76 o 
  -2  -3   7        5.34        5.21      0.98 o 
  -1  -3   7       26.26       28.30      1.72 o 
   0  -3   7        0.84        1.51      1.04 o 
   1  -3   7       46.63       46.96      2.23 o 
   2  -3   7       40.84       42.42      2.20 o 
   3  -3   7        6.47        8.23      1.22 o 
   4  -3   7       27.62       33.91      2.00 o 
  -5  -2   7        0.01        0.71      1.84 o 
  -4  -2   7        3.34        2.31      1.76 o 
  -3  -2   7        1.87       -0.20      1.57 o 
  -2  -2   7       27.49       27.36      1.57 o 
  -1  -2   7      196.47      188.45      5.41 o 
   0  -2   7      142.65      142.20      3.04 o 
   1  -2   7       43.11       44.69      1.88 o 
   2  -2   7        3.61        3.92      0.94 o 
   3  -2   7        2.89        2.00      1.61 o 
   4  -2   7       11.91       10.74      1.37 o 
   5  -2   7       14.13       18.78      1.76 o 
  -6  -1   7        0.78        0.51      1.69 o 
  -5  -1   7       20.93       24.46      1.80 o 
  -4  -1   7       22.19       21.21      1.69 o 
  -3  -1   7       26.92       20.46      1.53 o 
  -2  -1   7        1.82       -0.16      1.41 o 
  -1  -1   7       89.13       89.62      2.70 o 
   0  -1   7       18.50       17.26      0.89 o 
   1  -1   7      438.46      432.52      9.02 o 
   2  -1   7       87.42       93.73      2.82 o 
   3  -1   7       17.30       19.76      1.37 o 
   4  -1   7       24.48       25.64      1.65 o 
   5  -1   7       45.93       51.47      2.39 o 
   6  -1   7        9.64       10.47      1.41 o 
  -6   0   7        0.10        0.24      1.61 o 
  -5   0   7        4.34        0.86      1.96 o 
  -4   0   7        1.05        0.98      1.41 o 
  -3   0   7        3.58        3.65      0.90 o 
  -2   0   7       77.48       81.27      2.31 o 
  -1   0   7       27.38       25.80      1.37 o 
   0   0   7       16.05       12.84      0.75 o 
   1   0   7       55.62       54.57      1.84 o 
   2   0   7      179.62      167.83      4.55 o 
   3   0   7        8.35        5.72      0.98 o 
   4   0   7       67.14       69.27      2.31 o 
   5   0   7        0.52       -0.20      1.25 o 
   6   0   7       70.03       71.51      2.82 o 
   7   0   7       18.77       15.01      1.88 o 
  -6   1   7        0.04        0.24      1.37 o 
  -5   1   7        2.29        1.45      1.14 o 
  -4   1   7        0.15        1.33      1.25 o 
  -3   1   7        1.97        2.31      1.53 o 
  -2   1   7       16.23       16.19      1.29 o 
  -1   1   7       41.72       37.28      1.45 o 
   0   1   7       82.70       88.56      2.41 o 
   1   1   7       63.88       60.84      1.84 o 
   2   1   7        1.42        1.22      1.29 o 
   3   1   7      166.04      158.57      4.39 o 
   4   1   7      362.92      302.25      7.80 o 
   5   1   7        1.54        0.94      1.49 o 
   6   1   7       31.73       29.21      1.76 o 
   7   1   7        2.09        3.21      1.92 o 
  -6   2   7        0.54        0.24      1.96 o 
  -5   2   7        0.20       -1.02      1.72 o 
  -4   2   7       13.84       11.84      1.33 o 
  -3   2   7        0.00       -0.31      1.22 o 
  -2   2   7       18.12       16.78      1.18 o 
  -1   2   7       28.51       34.81      1.37 o 
   0   2   7       30.78       28.95      0.87 o 
   1   2   7       76.99       73.90      2.16 o 
   2   2   7        0.33        0.98      0.82 o 
   3   2   7       34.73       28.74      1.25 o 
   4   2   7       59.52       58.41      1.96 o 
   5   2   7       56.32       50.57      2.08 o 
   6   2   7       86.95       76.76      2.67 o 
   7   2   7        5.18        4.08      1.10 o 
   8   2   7        2.62        3.21      2.08 o 
  -5   3   7       24.89       23.91      1.69 o 
  -4   3   7       29.11       25.91      1.72 o 
  -3   3   7       25.33       21.17      1.49 o 
  -2   3   7       12.91       14.15      1.10 o 
  -1   3   7       21.51       22.85      1.18 o 
   0   3   7       28.42       25.65      1.67 o 
   1   3   7      138.83      139.87      3.65 o 
   2   3   7        9.47       12.04      0.86 o 
   3   3   7       43.29       39.87      1.37 o 
   4   3   7       34.62       33.17      1.49 o 
   5   3   7        0.50        2.12      1.41 o 
   6   3   7      113.54      101.26      3.25 o 
   7   3   7        4.59        2.00      2.08 o 
   8   3   7       18.74       20.66      1.96 o 
  -5   4   7        0.00       -0.43      1.96 o 
  -4   4   7        0.28       -1.88      1.88 o 
  -3   4   7       11.27       11.60      1.25 o 
  -2   4   7       58.53       58.14      2.04 o 
  -1   4   7        5.16        4.16      0.74 o 
   0   4   7       49.53       51.23      3.12 o 
   1   4   7       33.97       27.56      1.18 o 
   2   4   7       58.52       54.92      1.61 o 
   3   4   7       31.05       23.84      1.14 o 
   4   4   7        3.89        3.65      0.74 o 
   5   4   7       49.60       50.61      1.88 o 
   6   4   7        2.27        2.86      0.94 o 
   7   4   7        0.87        1.06      1.72 o 
   8   4   7        0.06        0.98      1.88 o 
  -5   5   7        0.27       -0.90      1.61 o 
  -4   5   7       14.64       11.84      1.41 o 
  -3   5   7       12.29       13.88      1.29 o 
  -2   5   7       64.02       67.11      2.27 o 
  -1   5   7        2.47        1.33      1.41 o 
   0   5   7        0.02       -0.78      0.78 o 
   1   5   7       10.58       14.00      0.86 o 
   2   5   7       62.87       55.35      1.72 o 
   3   5   7      373.40      371.17      7.64 o 
   4   5   7      957.39      886.40     11.80 o 
   5   5   7       63.87       57.27      2.04 o 
   6   5   7      112.07      102.20      3.18 o 
   7   5   7        4.22        1.49      1.88 o 
   8   5   7        4.67        2.86      1.33 o 
  -4   6   7        3.05        4.47      1.10 o 
  -3   6   7        5.14        5.68      1.14 o 
  -2   6   7       11.36       10.43      1.22 o 
  -1   6   7       70.64       77.15      2.35 o 
   0   6   7      129.14      136.39     11.29 o 
   1   6   7       65.15       63.74      1.80 o 
   2   6   7        8.14        8.19      0.82 o 
   3   6   7      123.97      128.62      3.76 o 
   4   6   7        9.22       10.39      0.90 o 
   5   6   7      234.91      230.63      6.86 o 
   6   6   7      158.62      148.89      4.23 o 
   7   6   7       15.70       17.09      1.45 o 
   8   6   7       40.00       43.51      2.39 o 
  -4   7   7        1.27        0.78      1.76 o 
  -3   7   7        2.15        3.25      2.00 o 
  -2   7   7        8.64        5.84      1.22 o 
  -1   7   7        1.66       -0.16      1.45 o 
   0   7   7       18.15       15.57      0.96 o 
   1   7   7        0.27        0.94      0.67 o 
   2   7   7       73.20       76.80      2.39 o 
   3   7   7      112.28      113.69      3.80 o 
   4   7   7       50.60       51.63      1.84 o 
   5   7   7      100.88       97.54      2.94 o 
   6   7   7       27.77       24.15      1.69 o 
   7   7   7        0.22        0.24      0.94 o 
   8   7   7       10.66       11.17      1.57 o 
  -3   8   7        1.73        2.31      1.84 o 
  -2   8   7        0.35        1.84      1.88 o 
  -1   8   7        2.15        1.88      1.96 o 
   0   8   7        0.56        0.67      0.75 o 
   1   8   7        0.26        0.55      1.29 o 
   2   8   7        0.11        2.20      0.67 o 
   3   8   7       11.80       13.21      1.10 o 
   4   8   7        2.73        2.67      0.86 o 
   5   8   7       11.86       15.68      1.22 o 
   6   8   7        0.40        1.45      0.82 o 
   7   8   7       17.82       21.44      1.69 o 
   8   8   7       75.01       83.85      3.33 o 
  -2   9   7       38.73       29.99      2.27 o 
  -1   9   7        0.03       -1.02      1.69 o 
   0   9   7        2.06        1.14      1.71 o 
   1   9   7       17.33       18.78      1.53 o 
   2   9   7        0.86        1.22      1.61 o 
   3   9   7      118.59      138.38      4.19 o 
   4   9   7       59.00       58.14      2.27 o 
   5   9   7       74.61       88.99      2.74 o 
   6   9   7       30.61       31.79      1.80 o 
   7   9   7       10.95        8.98      1.49 o 
   8   9   7        8.81       10.15      1.49 o 
  -1  10   7       73.22       68.92      3.10 o 
   0  10   7       47.89       47.19      1.73 o 
   1  10   7        0.53       -2.08      2.08 o 
   2  10   7       20.23       18.50      1.69 o 
   3  10   7       22.56       21.87      1.76 o 
   4  10   7       15.21       13.49      1.49 o 
   5  10   7       60.19       65.00      2.74 o 
   6  10   7        7.44        7.37      1.53 o 
   7  10   7       14.86       17.41      1.57 o 
   1  11   7        0.02        1.06      1.92 o 
   2  11   7       31.43       28.97      2.27 o 
   3  11   7       13.16       14.54      1.57 o 
   4  11   7       15.95       16.39      1.76 o 
   5  11   7       13.96       12.47      1.65 o 
   6  11   7       24.44       35.48      2.31 o 
  -1  -4   8        1.94        1.72      1.84 o 
   0  -4   8        4.85        6.49      0.92 o 
  -3  -3   8        1.76        1.88      1.88 o 
  -2  -3   8        1.20       -0.43      1.76 o 
  -1  -3   8        8.32        9.76      1.33 o 
   0  -3   8       22.27       25.06      4.16 o 
   1  -3   8       45.78       57.00      2.39 o 
   2  -3   8        1.63        0.94      1.61 o 
   3  -3   8       25.65       27.32      2.08 o 
  -4  -2   8       28.44       32.30      2.20 o 
  -3  -2   8       30.42       37.63      2.08 o 
  -2  -2   8       70.09       81.93      2.78 o 
  -1  -2   8        0.01       -0.98      1.25 o 
   0  -2   8        0.13       -0.48      3.41 o 
   1  -2   8       46.81       49.94      2.20 o 
   2  -2   8        0.63        0.86      1.02 o 
   3  -2   8       80.09       96.48      3.14 o 
   4  -2   8       25.57       24.82      2.12 o 
  -4  -1   8       17.16       20.70      1.69 o 
  -3  -1   8       37.94       42.10      2.16 o 
  -2  -1   8       36.69       40.06      2.08 o 
  -1  -1   8       75.12       75.90      2.55 o 
   0  -1   8        2.36        0.55      1.94 o 
   1  -1   8       11.27       11.53      1.22 o 
   2  -1   8        4.08        5.68      1.02 o 
   3  -1   8       58.03       60.18      2.47 o 
   4  -1   8        0.66        0.90      1.61 o 
   5  -1   8        0.96        1.25      1.88 o 
  -5   0   8        0.19       -2.08      2.08 o 
  -4   0   8        1.06        2.00      1.84 o 
  -3   0   8        0.38       -1.57      1.57 o 
  -2   0   8        6.25        6.47      1.06 o 
  -1   0   8        2.32        3.57      0.78 o 
   0   0   8       57.64       60.88      2.78 o 
   1   0   8      118.60      121.25      3.65 o 
   2   0   8       44.59       44.38      1.96 o 
   3   0   8       20.80       19.33      1.45 o 
   4   0   8        0.20       -1.33      1.53 o 
   5   0   8       19.61       18.43      1.72 o 
   6   0   8       13.11       17.17      1.61 o 
  -5   1   8        0.91       -0.47      1.88 o 
  -4   1   8        0.48       -1.80      1.80 o 
  -3   1   8       21.65       21.44      1.57 o 
  -2   1   8       28.18       27.25      1.61 o 
  -1   1   8        1.19        1.29      1.06 o 
   0   1   8       87.41       78.19      1.74 o 
   1   1   8       11.34       11.29      1.06 o 
   2   1   8      174.33      151.75      4.63 o 
   3   1   8       66.62       61.82      2.27 o 
   4   1   8       10.48       10.66      1.14 o 
   5   1   8       22.20       22.46      1.69 o 
   6   1   8       33.35       38.10      2.16 o 
  -5   2   8        1.48        2.20      1.06 o 
  -4   2   8        4.77        5.65      1.02 o 
  -3   2   8       17.42       23.72      1.57 o 
  -2   2   8       12.49       12.07      1.22 o 
  -1   2   8       26.25       29.05      1.45 o 
   0   2   8       27.02       26.59      1.18 o 
   1   2   8        3.19        2.90      0.71 o 
   2   2   8       87.14       80.09      2.27 o 
   3   2   8        1.94        2.51      1.69 o 
   4   2   8        0.38        1.33      0.71 o 
   5   2   8       26.62       17.92      1.49 o 
   6   2   8       12.69       14.07      1.37 o 
   7   2   8        1.03        2.51      2.00 o 
  -5   3   8        8.61        9.88      1.37 o 
  -4   3   8        1.99       -0.63      1.76 o 
  -3   3   8       14.59       16.90      1.33 o 
  -2   3   8        6.25        6.31      0.94 o 
  -1   3   8       11.32       11.76      1.14 o 
   0   3   8        6.27        5.66      0.86 o 
   1   3   8        1.55        2.43      0.59 o 
   2   3   8       10.42       11.41      0.98 o 
   3   3   8      118.98      107.85      3.29 o 
   4   3   8        4.91        3.18      0.90 o 
   5   3   8       71.56       61.51      2.39 o 
   6   3   8       61.02       55.82      2.39 o 
   7   3   8        0.02        2.12      1.61 o 
  -5   4   8        2.12        2.82      1.25 o 
  -4   4   8        2.21        2.47      1.65 o 
  -3   4   8        1.77        1.80      1.72 o 
  -2   4   8       10.29        8.35      1.14 o 
  -1   4   8        0.87        2.23      1.49 o 
   0   4   8      193.00      187.63      9.88 o 
   1   4   8       53.03       48.53      1.84 o 
   2   4   8       25.15       21.48      1.22 o 
   3   4   8       24.22       21.64      1.29 o 
   4   4   8        6.32        6.12      0.90 o 
   5   4   8       82.16       77.03      2.47 o 
   6   4   8        6.92        8.51      1.22 o 
   7   4   8       16.28       15.60      1.49 o 
   8   4   8       26.03       29.28      2.16 o 
  -4   5   8       22.99       22.78      1.80 o 
  -3   5   8       35.77       35.79      2.04 o 
  -2   5   8       22.97       21.60      1.65 o 
  -1   5   8        8.58       11.45      1.06 o 
   0   5   8      110.95      113.44      8.82 o 
   1   5   8       52.95       54.37      1.96 o 
   2   5   8      450.57      449.38      8.86 o 
   3   5   8        1.78        2.63      0.74 o 
   4   5   8       26.02       23.72      1.45 o 
   5   5   8        5.69        6.19      1.10 o 
   6   5   8        5.13        7.25      1.02 o 
   7   5   8       19.89       20.78      1.69 o 
   8   5   8        5.85        6.19      1.29 o 
  -4   6   8        1.41        2.55      1.92 o 
  -3   6   8        9.13        9.29      1.29 o 
  -2   6   8        4.55        4.43      1.18 o 
  -1   6   8       20.75       21.76      1.61 o 
   0   6   8       39.34       40.95      1.55 o 
   1   6   8       29.04       29.52      1.57 o 
   2   6   8       83.71       87.50      2.67 o 
   3   6   8       12.85       13.49      1.18 o 
   4   6   8        0.24        1.10      1.41 o 
   5   6   8       22.87       22.85      1.49 o 
   6   6   8       20.29       22.62      1.53 o 
   7   6   8       11.72       13.02      1.49 o 
   8   6   8       25.28       29.28      2.16 o 
  -3   7   8        0.02       -0.67      1.76 o 
  -2   7   8        0.84        0.78      0.86 o 
  -1   7   8        3.83        6.04      0.94 o 
   0   7   8       25.41       22.81      1.23 o 
   1   7   8        1.90        0.51      1.41 o 
   2   7   8       32.10       31.87      1.65 o 
   3   7   8        5.63        3.21      1.92 o 
   4   7   8      134.75      134.66      4.43 o 
   5   7   8      186.23      174.76      5.25 o 
   6   7   8        3.69        5.21      1.02 o 
   7   7   8       10.62       11.37      1.41 o 
   8   7   8        0.96        3.84      0.98 o 
  -2   8   8        0.75        1.92      1.80 o 
  -1   8   8        2.12        0.24      1.96 o 
   0   8   8        1.32        1.81      1.12 o 
   1   8   8       15.93       16.66      1.41 o 
   2   8   8       12.93       12.47      1.22 o 
   3   8   8        0.85        1.53      0.82 o 
   4   8   8        2.81        5.21      0.94 o 
   5   8   8       11.40       11.21      1.25 o 
   6   8   8       39.50       45.28      2.16 o 
   7   8   8       22.71       21.44      1.65 o 
   8   8   8        2.36        1.06      2.63 o 
  -2   9   8        4.79        2.94      1.96 o 
  -1   9   8        9.56        7.84      1.49 o 
   0   9   8       35.50       35.02      3.04 o 
   1   9   8       17.69       15.17      1.61 o 
   2   9   8       73.19       71.39      2.70 o 
   3   9   8        7.99        6.78      1.10 o 
   4   9   8       19.41       21.52      1.57 o 
   5   9   8        0.26        0.39      1.72 o 
   6   9   8        0.00        0.82      1.41 o 
   7   9   8        6.96        6.51      1.29 o 
   0  10   8        6.81        5.92      1.23 o 
   1  10   8       15.58       18.54      1.65 o 
   2  10   8       31.35       35.05      2.08 o 
   3  10   8        0.02        0.47      2.04 o 
   4  10   8       24.38       33.83      2.04 o 
   5  10   8        5.57        8.15      1.41 o 
   6  10   8        6.38        6.27      1.41 o 
   7  10   8       12.60       14.70      1.61 o 
   1  11   8       14.01       12.98      1.72 o 
   2  11   8        2.28        0.78      2.08 o 
   3  11   8        5.97        6.39      1.45 o 
   4  11   8       54.49       63.86      2.86 o 
   5  11   8       41.46       52.88      2.70 o 
  -2  -2   9        3.82       -0.71      2.74 o 
  -1  -2   9        5.80        9.09      1.29 o 
   0  -2   9       27.91       29.40      1.40 o 
   1  -2   9        1.56        1.18      1.80 o 
   2  -2   9       27.95       34.11      2.04 o 
  -3  -1   9       11.12        8.86      1.49 o 
  -2  -1   9       24.96       26.42      1.88 o 
  -1  -1   9       14.75       13.76      1.49 o 
   0  -1   9        1.52        2.95      0.85 o 
   1  -1   9       19.52       25.64      1.61 o 
   2  -1   9        3.38        4.43      0.98 o 
   3  -1   9        3.35        4.39      1.06 o 
   4  -1   9        0.32        2.12      0.94 o 
  -4   0   9        3.12        0.24      2.08 o 
  -3   0   9        0.27        0.47      1.53 o 
  -2   0   9        9.20        7.84      1.33 o 
  -1   0   9        0.39        1.80      1.41 o 
   0   0   9       93.18       97.27      2.11 o 
   1   0   9       20.26       19.95      1.53 o 
   2   0   9        0.08        1.02      1.29 o 
   3   0   9       11.33       14.82      1.37 o 
   4   0   9       10.02        8.39      1.33 o 
   5   0   9       15.03       15.56      1.69 o 
  -4   1   9        4.19        3.25      1.33 o 
  -3   1   9       16.01       20.62      1.72 o 
  -2   1   9        0.49       -1.65      1.65 o 
  -1   1   9        4.72        3.06      1.10 o 
   0   1   9        5.42        5.45      1.71 o 
   1   1   9       25.24       24.89      1.61 o 
   2   1   9       12.20       12.62      1.22 o 
   3   1   9       33.11       29.91      1.84 o 
   4   1   9        5.72        4.31      0.98 o 
   5   1   9       47.87       46.96      2.31 o 
   6   1   9        3.07        1.80      1.92 o 
  -4   2   9        1.58       -2.23      2.23 o 
  -3   2   9        0.80        2.04      0.98 o 
  -2   2   9        0.00       -1.72      1.88 o 
  -1   2   9       17.74       18.86      1.45 o 
   0   2   9        6.51        6.47      0.69 o 
   1   2   9        0.04        0.00      1.22 o 
   2   2   9      100.57       95.97      2.98 o 
   3   2   9      172.74      151.91      4.31 o 
   4   2   9        6.39        5.61      1.06 o 
   5   2   9       15.47       13.17      1.41 o 
   6   2   9        0.93        1.45      2.12 o 
  -4   3   9        0.15        2.20      1.72 o 
  -3   3   9        2.73        1.25      1.14 o 
  -2   3   9        0.41       -1.65      1.65 o 
  -1   3   9        0.04       -0.71      1.37 o 
   0   3   9        2.30        1.21      0.74 o 
   1   3   9        6.72        8.70      1.06 o 
   2   3   9       15.39       15.37      1.22 o 
   3   3   9       14.26       12.86      1.18 o 
   4   3   9       81.49       74.33      2.59 o 
   5   3   9       78.86       69.47      2.55 o 
   6   3   9        1.02        0.47      1.61 o 
   7   3   9        9.65        8.82      1.41 o 
  -4   4   9        0.99        0.24      2.27 o 
  -3   4   9        1.56       -0.43      1.61 o 
  -2   4   9        0.29       -1.57      1.57 o 
  -1   4   9       13.84       19.21      1.41 o 
   0   4   9       13.62       14.65      0.87 o 
   1   4   9        1.54        0.82      1.33 o 
   2   4   9       12.38       10.23      1.14 o 
   3   4   9        0.65        0.35      1.37 o 
   4   4   9       10.90       11.29      1.18 o 
   5   4   9       52.09       49.55      2.16 o 
   6   4   9        1.52       -0.39      1.92 o 
   7   4   9       28.77       32.81      2.12 o 
  -3   5   9        4.52        5.53      1.14 o 
  -2   5   9        8.36       11.33      1.33 o 
  -1   5   9        0.11       -1.37      1.37 o 
   0   5   9        6.20        8.08      0.82 o 
   1   5   9       12.61        7.25      1.22 o 
   2   5   9        6.55        0.98      1.76 o 
   3   5   9        0.61        0.51      1.49 o 
   4   5   9       48.61       44.38      1.96 o 
   5   5   9        1.52       -1.37      1.37 o 
   6   5   9        8.47        7.96      1.14 o 
   7   5   9        0.29       -0.67      1.92 o 
  -3   6   9        1.51        2.20      1.84 o 
  -2   6   9        1.61        2.63      2.00 o 
  -1   6   9        3.87        4.86      0.98 o 
   0   6   9        0.37        1.47      1.05 o 
   1   6   9       30.31       25.56      1.61 o 
   2   6   9       91.91       94.63      2.74 o 
   3   6   9      286.64      265.56      7.61 o 
   4   6   9       14.38       16.15      1.29 o 
   5   6   9       22.79       21.25      1.45 o 
   6   6   9        0.65        0.00      1.37 o 
   7   6   9        3.51        2.43      1.25 o 
  -2   7   9       10.99       11.45      1.53 o 
  -1   7   9       18.32       18.90      1.57 o 
   0   7   9       11.00       10.88      0.94 o 
   1   7   9        5.73        6.82      1.02 o 
   2   7   9       24.70       23.64      1.61 o 
   3   7   9        6.59        6.51      1.10 o 
   4   7   9      116.59      108.67      3.33 o 
   5   7   9       60.45       55.12      2.35 o 
   6   7   9        0.75       -0.82      1.53 o 
   7   7   9       31.19       32.62      2.20 o 
  -2   8   9        0.50        2.90      0.94 o 
  -1   8   9        0.29        0.24      1.53 o 
   0   8   9        1.30        1.41      1.16 o 
   1   8   9       26.77       23.72      1.69 o 
   2   8   9       17.24       16.78      1.41 o 
   3   8   9       21.97       23.91      1.57 o 
   4   8   9       22.20       20.54      1.57 o 
   5   8   9        8.07        9.53      1.22 o 
   6   8   9        0.35        0.86      1.72 o 
   7   8   9       13.93       12.51      1.65 o 
  -1   9   9        0.47        0.27      2.39 o 
   0   9   9        4.91        6.40      0.93 o 
   1   9   9        0.44        2.70      1.84 o 
   2   9   9        0.00        2.16      1.45 o 
   3   9   9        0.00        0.86      1.69 o 
   4   9   9        3.23        3.33      0.98 o 
   5   9   9        0.25       -2.00      2.00 o 
   6   9   9       23.96       23.44      1.76 o 
   7   9   9       77.77       81.15      3.29 o 
   0  10   9        0.34       -0.35      1.42 o 
   1  10   9        0.31        2.78      1.84 o 
   2  10   9       17.07       16.43      1.88 o 
   3  10   9        5.89        3.06      2.12 o 
   4  10   9       19.66       19.95      1.72 o 
   5  10   9        3.05       -0.43      2.08 o 
   6  10   9        6.36        7.80      1.33 o 
   3  11   9       20.99       24.31      2.08 o 
   4  11   9       10.97       10.07      1.57 o 
   0  -1  10        8.88       11.44      1.00 o 
   1  -1  10        0.07        1.22      1.57 o 
  -2   0  10       10.81       10.74      1.61 o 
  -1   0  10        3.56        2.12      2.04 o 
   0   0  10        1.26        0.58      1.43 o 
   1   0  10        7.24        7.88      1.37 o 
   2   0  10       28.51       35.13      2.12 o 
   3   0  10        0.09        2.43      1.53 o 
  -2   1  10        0.18        2.12      1.57 o 
  -1   1  10       22.04       26.85      1.80 o 
   0   1  10       34.93       39.31      1.52 o 
   1   1  10        1.78        1.61      1.02 o 
   2   1  10       11.85       12.31      1.49 o 
   3   1  10        0.25        0.90      1.72 o 
   4   1  10       16.24       17.17      1.72 o 
  -3   2  10        4.18        6.08      1.22 o 
  -2   2  10        0.27        1.06      1.06 o 
  -1   2  10       36.64       38.97      2.16 o 
   0   2  10        0.58        2.48      0.58 o 
   1   2  10      119.49      109.06      3.53 o 
   2   2  10       34.85       34.81      1.96 o 
   3   2  10        1.49        1.49      1.88 o 
   4   2  10       26.54       34.03      1.92 o 
   5   2  10       29.34       36.18      2.20 o 
  -3   3  10        0.22       -0.47      1.76 o 
  -2   3  10        4.29        2.27      2.00 o 
  -1   3  10        5.99        7.92      1.29 o 
   0   3  10        1.05        1.09      1.08 o 
   1   3  10       40.41       41.36      2.08 o 
   2   3  10        1.30        2.51      1.65 o 
   3   3  10       12.09       11.49      1.29 o 
   4   3  10        0.03       -1.92      1.92 o 
   5   3  10        1.97        2.31      1.76 o 
   6   3  10        7.72       10.58      1.49 o 
  -3   4  10        0.24        0.24      1.72 o 
  -2   4  10        0.44        1.61      1.61 o 
  -1   4  10        0.57        1.88      1.33 o 
   0   4  10        0.13        1.10      0.93 o 
   1   4  10        6.46        3.06      2.39 o 
   2   4  10       16.37       15.60      1.41 o 
   3   4  10        8.47        7.88      1.18 o 
   4   4  10       41.18       38.65      2.00 o 
   5   4  10       19.83       15.29      1.57 o 
   6   4  10        8.33       12.39      1.45 o 
  -2   5  10        0.62       -0.24      1.76 o 
  -1   5  10       43.23       48.22      2.23 o 
   0   5  10       10.39       11.27      0.90 o 
   1   5  10        7.34        7.02      1.06 o 
   2   5  10        1.69        2.08      1.37 o 
   3   5  10        3.20        3.37      0.94 o 
   4   5  10       21.67       20.66      1.53 o 
   5   5  10        3.06        6.55      1.14 o 
   6   5  10       17.64       17.17      1.69 o 
  -2   6  10        1.57        0.24      2.08 o 
  -1   6  10       49.92       48.57      2.31 o 
   0   6  10       21.62       22.81      1.23 o 
   1   6  10      166.75      156.97      4.59 o 
   2   6  10        0.74        0.98      1.57 o 
   3   6  10        6.85        4.74      1.14 o 
   4   6  10       13.11       10.27      1.37 o 
   5   6  10        3.07        1.69      1.96 o 
   6   6  10       26.53       26.15      1.96 o 
  -2   7  10       10.26        8.78      1.57 o 
  -1   7  10        8.59        9.96      1.45 o 
   0   7  10       14.77       12.83      1.45 o 
   1   7  10       23.37       21.60      1.76 o 
   2   7  10        5.65        2.20      1.96 o 
   3   7  10        7.00        7.41      1.22 o 
   4   7  10        4.14        3.88      1.10 o 
   5   7  10        0.94       -0.82      1.84 o 
   6   7  10       41.16       38.46      2.23 o 
  -1   8  10        0.22        0.51      2.31 o 
   0   8  10        3.62        2.71      1.13 o 
   1   8  10        7.10        4.78      1.33 o 
   2   8  10        0.23        0.00      1.72 o 
   3   8  10       79.13       82.48      2.86 o 
   4   8  10       97.81       98.79      3.14 o 
   5   8  10        2.42        2.31      1.22 o 
   6   8  10       24.73       17.52      1.80 o 
   0   9  10        2.76        5.11      1.10 o 
   1   9  10        3.97        3.37      2.31 o 
   2   9  10        0.47        0.47      1.88 o 
   3   9  10        9.50       10.43      1.49 o 
   4   9  10        0.11        2.70      1.65 o 
   5   9  10       67.52       71.47      2.94 o 
   6   9  10       19.04       20.42      1.76 o 
   2  10  10        1.86        1.76      2.35 o 
   3  10  10        8.91        9.68      1.49 o 
   4  10  10        0.19        1.45      2.08 o 
   5  10  10        2.26        2.20      2.20 o 
   1   1  11        0.11        0.24      1.72 o 
  -1   2  11        0.59       -0.71      1.96 o 
   0   2  11        0.16        0.38      1.12 o 
   1   2  11        8.06       10.23      1.41 o 
   2   2  11        3.97        2.12      1.76 o 
   3   2  11       17.69       20.46      1.88 o 
  -1   3  11        0.02       -2.16      2.16 o 
   0   3  11        0.06       -0.21      1.20 o 
   1   3  11       21.35       24.38      1.80 o 
   2   3  11       27.00       20.70      1.88 o 
   3   3  11        4.12        5.21      1.18 o 
   4   3  11        0.43        0.98      1.53 o 
  -1   4  11        0.11       -0.90      1.72 o 
   0   4  11        2.76        3.40      1.18 o 
   1   4  11        3.37        3.84      1.14 o 
   2   4  11        0.00       -1.25      1.92 o 
   3   4  11       41.70       41.48      2.20 o 
   4   4  11       24.45       21.56      1.92 o 
   5   4  11        0.06        0.24      1.72 o 
  -1   5  11        0.63       -1.88      1.88 o 
   0   5  11        0.88       -1.43      1.43 o 
   1   5  11        4.11        4.19      1.10 o 
   2   5  11        0.56       -1.72      1.72 o 
   3   5  11       17.97       20.89      1.72 o 
   4   5  11        8.16        7.33      1.25 o 
   5   5  11       11.61       13.88      1.57 o 
  -1   6  11       10.83       12.23      1.61 o 
   0   6  11        0.13       -0.06      1.30 o 
   1   6  11        0.95        1.80      1.92 o 
   2   6  11        5.36        2.20      2.39 o 
   3   6  11       27.65       26.81      1.92 o 
   4   6  11        6.14        3.76      2.47 o 
   5   6  11       22.69       23.13      1.84 o 
   0   7  11        3.47        2.21      1.06 o 
   1   7  11       11.23        9.09      1.57 o 
   2   7  11       22.76       22.11      1.76 o 
   3   7  11        1.03        2.47      1.80 o 
   4   7  11        0.23       -2.00      2.00 o 
   5   7  11        0.83        0.94      1.61 o 
   1   8  11        0.13        2.20      1.84 o 
   2   8  11       20.67       23.13      2.00 o 
   3   8  11       27.94       26.46      2.00 o 
   4   8  11        4.98        5.96      1.29 o 
   5   8  11        0.27        1.18      1.41 o 
   2   9  11        4.41        6.59      1.33 o 
   3   9  11        0.04        1.49      2.00 o 
   4   9  11        0.00        3.18      2.08 o 
                                                 
